# Supplementary material for: Membrane Permeability in a Large Macrocyclic Peptide Driven by a Saddle-Shaped Conformation
Source: J Am Chem Soc. 2024 Feb 8;146(7):4582–91. doi: 10.1021/jacs.3c10949 (PMC10885153; doi:10.1021/jacs.3c10949)
Supplement: Supplementary file 2 — ja3c10949_si_002.xlsx [file ja3c10949_si_002.xlsx]

## Sheet: Liposcan
		Group	Name	AlogP	Exact Mass	R1	R2	R3	%R_avg	%R_SD	Pe_avg (x 10-6 cm/s)	Pe_SD (x 10-6 cm/s)	log(Pe)_avg	log(Pe)_SD	Replicates	SMILES
	Scaffold LA	A1	LA01	1.19	965.562	Nva	Et	Abu	33.0589	5.67893	3.63353	0.238053	-5.43967	0.0284939	2	O=C(N(C)[C@H](C(OCC)=O)CSCC(N[C@H](C(N(C)[C@@H](C)C(N[C@@H](CCC)C(N1[C@H](CCC1)C(N(CC)CC(N[C@H]2CC)=O)=O)=O)=O)=O)CC(C)C)=O)[C@H](CC(C)C)NC([C@H](C)N(C)C2=O)=O
		A1	LA02	1.441	979.578	Leu	Et	Abu	17.086	3.51598	4.90474	0.21638	-5.30938	0.019172	2	O=C(N(C)[C@H](C(OCC)=O)CSCC(N[C@H](C(N(C)[C@@H](C)C(N[C@@H](CC(C)C)C(N1[C@H](CCC1)C(N(CC)CC(N[C@H]2CC)=O)=O)=O)=O)=O)CC(C)C)=O)[C@H](CC(C)C)NC([C@H](C)N(C)C2=O)=O
		A2	LA03	1.713	979.578	Nva	Pr	Abu	25.8122	2.27859	4.57319	0.441206	-5.33978	0.0423274	4	O=C(N(C)[C@H](C(OCC)=O)CSCC(N[C@H](C(N(C)[C@@H](C)C(N[C@@H](CCC)C(N1[C@H](CCC1)C(N(CCC)CC(N[C@H]2CC)=O)=O)=O)=O)=O)CC(C)C)=O)[C@H](CC(C)C)NC([C@H](C)N(C)C2=O)=O
		A1	LA04	1.965	993.593	Leu	Pr	Abu	8.18648	1.73998	3.97446	0.126919	-5.40072	0.0138733	2	O=C(N(C)[C@H](C(OCC)=O)CSCC(N[C@H](C(N(C)[C@@H](C)C(N[C@@H](CC(C)C)C(N1[C@H](CCC1)C(N(CCC)CC(N[C@H]2CC)=O)=O)=O)=O)=O)CC(C)C)=O)[C@H](CC(C)C)NC([C@H](C)N(C)C2=O)=O
		A2	LA05	1.898	993.593	Nva	Et	Leu	12.7909	1.27414	4.61948	0.555523	-5.33541	0.052861	4	O=C(N(C)[C@H](C(OCC)=O)CSCC(N[C@H](C(N(C)[C@@H](C)C(N[C@@H](CCC)C(N1[C@H](CCC1)C(N(CC)CC(N[C@H]2CC(C)C)=O)=O)=O)=O)=O)CC(C)C)=O)[C@H](CC(C)C)NC([C@H](C)N(C)C2=O)=O
		A1	LA06	2.149	1007.61	Leu	Et	Leu	5.14244	0.926512	1.33382	0.056001	-5.8749	0.0182447	2	O=C(N(C)[C@H](C(OCC)=O)CSCC(N[C@H](C(N(C)[C@@H](C)C(N[C@@H](CC(C)C)C(N1[C@H](CCC1)C(N(CC)CC(N[C@H]2CC(C)C)=O)=O)=O)=O)=O)CC(C)C)=O)[C@H](CC(C)C)NC([C@H](C)N(C)C2=O)=O
		A2	LA07	2.421	1007.61	Nva	Pr	Leu	6.59679	0.604186	3.04712	0.315586	-5.51611	0.0469329	4	O=C(N(C)[C@H](C(OCC)=O)CSCC(N[C@H](C(N(C)[C@@H](C)C(N[C@@H](CCC)C(N1[C@H](CCC1)C(N(CCC)CC(N[C@H]2CC(C)C)=O)=O)=O)=O)=O)CC(C)C)=O)[C@H](CC(C)C)NC([C@H](C)N(C)C2=O)=O
		A2	LA08	2.673	1021.62	Leu	Pr	Leu	4.76137	0.50672	0.794236	0.103138	-6.10005	0.0536388	4	O=C(N(C)[C@H](C(OCC)=O)CSCC(N[C@H](C(N(C)[C@@H](C)C(N[C@@H](CC(C)C)C(N1[C@H](CCC1)C(N(CCC)CC(N[C@H]2CC(C)C)=O)=O)=O)=O)=O)CC(C)C)=O)[C@H](CC(C)C)NC([C@H](C)N(C)C2=O)=O
		A1	LA09	2.895	1033.62	Nva	Et	Cha	7.54053	2.02586	0.118237	0.0164289	-6.92725	0.0607374	2	O=C(N(C)[C@H](C(OCC)=O)CSCC(N[C@H](C(N(C)[C@@H](C)C(N[C@@H](CCC)C(N1[C@H](CCC1)C(N(CC)CC(N[C@H]2CC3CCCCC3)=O)=O)=O)=O)=O)CC(C)C)=O)[C@H](CC(C)C)NC([C@H](C)N(C)C2=O)=O
		A1	LA10	3.146	1047.64	Leu	Et	Cha	13.0459	3.78992	0	n/a	n/a	n/a	4	O=C(N(C)[C@H](C(OCC)=O)CSCC(N[C@H](C(N(C)[C@@H](C)C(N[C@@H](CC(C)C)C(N1[C@H](CCC1)C(N(CC)CC(N[C@H]2CC3CCCCC3)=O)=O)=O)=O)=O)CC(C)C)=O)[C@H](CC(C)C)NC([C@H](C)N(C)C2=O)=O
		A2	LA11	3.418	1047.64	Nva	Pr	Cha	6.49884	1.30164	0.0863444	0.0325412	-7.06377	0.142512	4	O=C(N(C)[C@H](C(OCC)=O)CSCC(N[C@H](C(N(C)[C@@H](C)C(N[C@@H](CCC)C(N1[C@H](CCC1)C(N(CCC)CC(N[C@H]2CC3CCCCC3)=O)=O)=O)=O)=O)CC(C)C)=O)[C@H](CC(C)C)NC([C@H](C)N(C)C2=O)=O
		A2	LA12	3.67	1061.66	Leu	Pr	Cha	9.19557	2.39977	0	n/a	n/a	n/a	4	O=C(N(C)[C@H](C(OCC)=O)CSCC(N[C@H](C(N(C)[C@@H](C)C(N[C@@H](CC(C)C)C(N1[C@H](CCC1)C(N(CCC)CC(N[C@H]2CC3CCCCC3)=O)=O)=O)=O)=O)CC(C)C)=O)[C@H](CC(C)C)NC([C@H](C)N(C)C2=O)=O
	Scaffold LB	B1	LB01	1.19	965.562	Nva	Et	Abu	62.4201	6.89314	0.447271	0.0570966	-6.34943	0.0559635	4	O=C(N(C)[C@H](C(OCC)=O)CSCC(N[C@H](C1=O)CC(C)C)=O)[C@H](CC(C)C)NC([C@H](C)N(C)C([C@H](CC)NC([C@H](C)N(C)C([C@@H]2N(C([C@H](CCC)NC(CN1CC)=O)=O)CCC2)=O)=O)=O)=O
		B1	LB02	1.441	979.578	Leu	Et	Abu	51.1005	7.01879	1.039	0.194986	-5.98339	0.0833664	4	O=C(N(C)[C@H](C(OCC)=O)CSCC(N[C@H](C1=O)CC(C)C)=O)[C@H](CC(C)C)NC([C@H](C)N(C)C([C@H](CC)NC([C@H](C)N(C)C([C@@H]2N(C([C@H](CC(C)C)NC(CN1CC)=O)=O)CCC2)=O)=O)=O)=O
		B2	LB03	1.713	979.578	Nva	Pr	Abu	61.4133	0	1.12157	0.0839935	-5.9514	0.0326126	4	O=C(N(C)[C@H](C(OCC)=O)CSCC(N[C@H](C1=O)CC(C)C)=O)[C@H](CC(C)C)NC([C@H](C)N(C)C([C@H](CC)NC([C@H](C)N(C)C([C@@H]2N(C([C@H](CCC)NC(CN1CCC)=O)=O)CCC2)=O)=O)=O)=O
		B1	LB04	1.965	993.593	Leu	Pr	Abu	35.8064	4.7367	1.60891	0.295052	-5.79347	0.081574	4	O=C(N(C)[C@H](C(OCC)=O)CSCC(N[C@H](C1=O)CC(C)C)=O)[C@H](CC(C)C)NC([C@H](C)N(C)C([C@H](CC)NC([C@H](C)N(C)C([C@@H]2N(C([C@H](CC(C)C)NC(CN1CCC)=O)=O)CCC2)=O)=O)=O)=O
		B2	LB05	1.898	993.593	Nva	Et	Leu	50.2894	0	2.56888	0.357082	-5.59456	0.0615421	4	O=C(N(C)[C@H](C(OCC)=O)CSCC(N[C@H](C1=O)CC(C)C)=O)[C@H](CC(C)C)NC([C@H](C)N(C)C([C@H](CC(C)C)NC([C@H](C)N(C)C([C@@H]2N(C([C@H](CCC)NC(CN1CC)=O)=O)CCC2)=O)=O)=O)=O
		B1	LB06	2.149	1007.61	Leu	Et	Leu	12.6438	1.5442	1.89509	0.659697	-5.72237	0.158862	4	O=C(N(C)[C@H](C(OCC)=O)CSCC(N[C@H](C1=O)CC(C)C)=O)[C@H](CC(C)C)NC([C@H](C)N(C)C([C@H](CC(C)C)NC([C@H](C)N(C)C([C@@H]2N(C([C@H](CC(C)C)NC(CN1CC)=O)=O)CCC2)=O)=O)=O)=O
		B2	LB07	2.421	1007.61	Nva	Pr	Leu	35.5512	0	3.12173	0.428955	-5.50983	0.0610552	4	O=C(N(C)[C@H](C(OCC)=O)CSCC(N[C@H](C1=O)CC(C)C)=O)[C@H](CC(C)C)NC([C@H](C)N(C)C([C@H](CC(C)C)NC([C@H](C)N(C)C([C@@H]2N(C([C@H](CCC)NC(CN1CCC)=O)=O)CCC2)=O)=O)=O)=O
		B2	LB08	2.673	1021.62	Leu	Pr	Leu	13.2764	0	2.28505	0.504176	-5.65273	0.102923	4	O=C(N(C)[C@H](C(OCC)=O)CSCC(N[C@H](C1=O)CC(C)C)=O)[C@H](CC(C)C)NC([C@H](C)N(C)C([C@H](CC(C)C)NC([C@H](C)N(C)C([C@@H]2N(C([C@H](CC(C)C)NC(CN1CCC)=O)=O)CCC2)=O)=O)=O)=O
		B1	LB09	2.895	1033.62	Nva	Et	Cha	6.3889	1.09108	1.08223	0.545602	-5.96568	0.250789	4	O=C(N(C)[C@H](C(OCC)=O)CSCC(N[C@H](C1=O)CC(C)C)=O)[C@H](CC(C)C)NC([C@H](C)N(C)C([C@H](CC2CCCCC2)NC([C@H](C)N(C)C([C@@H]3N(C([C@H](CCC)NC(CN1CC)=O)=O)CCC3)=O)=O)=O)=O
		B1	LB10	3.146	1047.64	Leu	Et	Cha	8.00361	2.4446	0.303806	0.171946	-6.5174	0.351163	3	O=C(N(C)[C@H](C(OCC)=O)CSCC(N[C@H](C1=O)CC(C)C)=O)[C@H](CC(C)C)NC([C@H](C)N(C)C([C@H](CC2CCCCC2)NC([C@H](C)N(C)C([C@@H]3N(C([C@H](CC(C)C)NC(CN1CC)=O)=O)CCC3)=O)=O)=O)=O
		B2	LB11	3.418	1047.64	Nva	Pr	Cha	6.21908	0	0.618932	0.261827	-6.25851	0.224115	4	O=C(N(C)[C@H](C(OCC)=O)CSCC(N[C@H](C1=O)CC(C)C)=O)[C@H](CC(C)C)NC([C@H](C)N(C)C([C@H](CC2CCCCC2)NC([C@H](C)N(C)C([C@@H]3N(C([C@H](CCC)NC(CN1CCC)=O)=O)CCC3)=O)=O)=O)=O
		B2	LB12	3.67	1061.66	Leu	Pr	Cha	5.96124	0	0.0722766	0.0341947	-7.22746	0.316062	4	O=C(N(C)[C@H](C(OCC)=O)CSCC(N[C@H](C1=O)CC(C)C)=O)[C@H](CC(C)C)NC([C@H](C)N(C)C([C@H](CC2CCCCC2)NC([C@H](C)N(C)C([C@@H]3N(C([C@H](CC(C)C)NC(CN1CCC)=O)=O)CCC3)=O)=O)=O)=O
	Scaffold LC	C1	LC01	1.849	979.578	Nva	Et	Abu	30.062	0.699035	4.41895	0.104378	-5.35468	0.0103268	4	O=C(N(C)[C@H](C(OCC)=O)CSCC(N[C@H](C(N(C)[C@@H](C)C(N[C@@H](CCC)C(N1[C@H](CCC1)C(N(C)[C@@H](CC)C(N[C@H]2CC)=O)=O)=O)=O)=O)CC(C)C)=O)[C@H](CC(C)C)NC([C@H](C)N(C)C2=O)=O
		C1	LC02	2.101	993.593	Leu	Et	Abu	19.2961	0.609505	4.96968	0.144143	-5.30367	0.0124695	4	O=C(N(C)[C@H](C(OCC)=O)CSCC(N[C@H](C(N(C)[C@@H](C)C(N[C@@H](CC(C)C)C(N1[C@H](CCC1)C(N(C)[C@@H](CC)C(N[C@H]2CC)=O)=O)=O)=O)=O)CC(C)C)=O)[C@H](CC(C)C)NC([C@H](C)N(C)C2=O)=O
		C2	LC03	2.305	993.593	Nva	Pr	Abu	20.3053	1.61513	4.65682	0.148993	-5.33191	0.0138735	4	O=C(N(C)[C@H](C(OCC)=O)CSCC(N[C@H](C(N(C)[C@@H](C)C(N[C@@H](CCC)C(N1[C@H](CCC1)C(N(C)[C@@H](CCC)C(N[C@H]2CC)=O)=O)=O)=O)=O)CC(C)C)=O)[C@H](CC(C)C)NC([C@H](C)N(C)C2=O)=O
		C2	LC04	2.557	1007.61	Leu	Pr	Abu	11.1859	1.27049	3.51969	0.0268069	-5.4535	0.00330808	4	O=C(N(C)[C@H](C(OCC)=O)CSCC(N[C@H](C(N(C)[C@@H](C)C(N[C@@H](CC(C)C)C(N1[C@H](CCC1)C(N(C)[C@@H](CCC)C(N[C@H]2CC)=O)=O)=O)=O)=O)CC(C)C)=O)[C@H](CC(C)C)NC([C@H](C)N(C)C2=O)=O
		C1	LC05	2.557	1007.61	Nva	Et	Leu	7.55812	0.252412	4.25154	0.279545	-5.37145	0.0284381	4	O=C(N(C)[C@H](C(OCC)=O)CSCC(N[C@H](C(N(C)[C@@H](C)C(N[C@@H](CCC)C(N1[C@H](CCC1)C(N(C)[C@@H](CC)C(N[C@H]2CC(C)C)=O)=O)=O)=O)=O)CC(C)C)=O)[C@H](CC(C)C)NC([C@H](C)N(C)C2=O)=O
		C1	LC06	2.809	1021.62	Leu	Et	Leu	4.59708	0.0819373	1.83256	0.124586	-5.73694	0.0295091	4	O=C(N(C)[C@H](C(OCC)=O)CSCC(N[C@H](C(N(C)[C@@H](C)C(N[C@@H](CC(C)C)C(N1[C@H](CCC1)C(N(C)[C@@H](CC)C(N[C@H]2CC(C)C)=O)=O)=O)=O)=O)CC(C)C)=O)[C@H](CC(C)C)NC([C@H](C)N(C)C2=O)=O
		C2	LC07	3.013	1021.62	Nva	Pr	Leu	4.46303	0.749485	2.10714	0.190401	-5.67631	0.0398613	4	O=C(N(C)[C@H](C(OCC)=O)CSCC(N[C@H](C(N(C)[C@@H](C)C(N[C@@H](CCC)C(N1[C@H](CCC1)C(N(C)[C@@H](CCC)C(N[C@H]2CC(C)C)=O)=O)=O)=O)=O)CC(C)C)=O)[C@H](CC(C)C)NC([C@H](C)N(C)C2=O)=O
		C2	LC08	3.265	1035.64	Leu	Pr	Leu	4.57239	1.40614	0.51802	0.0581669	-6.28565	0.0496721	4	O=C(N(C)[C@H](C(OCC)=O)CSCC(N[C@H](C(N(C)[C@@H](C)C(N[C@@H](CC(C)C)C(N1[C@H](CCC1)C(N(C)[C@@H](CCC)C(N[C@H]2CC(C)C)=O)=O)=O)=O)=O)CC(C)C)=O)[C@H](CC(C)C)NC([C@H](C)N(C)C2=O)=O
		C1	LC09	3.554	1047.64	Nva	Et	Cha	6.0819	0.669497	0.269415	0.0909012	-6.56958	0.13323	4	O=C(N(C)[C@H](C(OCC)=O)CSCC(N[C@H](C(N(C)[C@@H](C)C(N[C@@H](CCC)C(N1[C@H](CCC1)C(N(C)[C@@H](CC)C(N[C@H]2CC3CCCCC3)=O)=O)=O)=O)=O)CC(C)C)=O)[C@H](CC(C)C)NC([C@H](C)N(C)C2=O)=O
		C1	LC10	3.806	1061.66	Leu	Et	Cha	10.458	1.73348	0.0419883	0.0276088	-7.37687	0.24182	4	O=C(N(C)[C@H](C(OCC)=O)CSCC(N[C@H](C(N(C)[C@@H](C)C(N[C@@H](CC(C)C)C(N1[C@H](CCC1)C(N(C)[C@@H](CC)C(N[C@H]2CC3CCCCC3)=O)=O)=O)=O)=O)CC(C)C)=O)[C@H](CC(C)C)NC([C@H](C)N(C)C2=O)=O
		C2	LC11	4.01	1061.66	Nva	Pr	Cha	7.36595	3.92687	0.0509305	0.00459909	-7.29302	0.0406426	4	O=C(N(C)[C@H](C(OCC)=O)CSCC(N[C@H](C(N(C)[C@@H](C)C(N[C@@H](CCC)C(N1[C@H](CCC1)C(N(C)[C@@H](CCC)C(N[C@H]2CC3CCCCC3)=O)=O)=O)=O)=O)CC(C)C)=O)[C@H](CC(C)C)NC([C@H](C)N(C)C2=O)=O
		C2	LC12	4.262	1075.67	Leu	Pr	Cha	12.7497	6.77233	0	n/a	n/a	n/a	4	O=C(N(C)[C@H](C(OCC)=O)CSCC(N[C@H](C(N(C)[C@@H](C)C(N[C@@H](CC(C)C)C(N1[C@H](CCC1)C(N(C)[C@@H](CCC)C(N[C@H]2CC3CCCCC3)=O)=O)=O)=O)=O)CC(C)C)=O)[C@H](CC(C)C)NC([C@H](C)N(C)C2=O)=O

## Sheet: Stereoscan Library A
	Stereoscan - Scaffold A
	Unique Identity	Alias	AlogP	Exact Library Mass (Deuterated if applicable))	Position Identity / Stereochemistry						PAMPA Pe_avg ( x 10-6 cm/s)	PAMPA Pe_SD ( x 10-6 cm/s)	log(Pe)_avg	SMILES (non-dueterated)
					Turn 4	Peptoid 5	Abu_1	Leu_3	Leu_6	AlaMe_7
	JF206_A2D_DDDD_Ethyl	SA01	1.33	967.578	D-MeAla	Ethyl	D	D	D	D	0.157834	0.0161676	-6.8018	O=C(N(C)[C@H](C(OCC)=O)CSCC(N[C@@H](C(N(C)[C@@H](C)C(N[C@H](CC(C)C)C(N(C)[C@H](C)C(N(CC)CC(N[C@@H]1CC(C)C)=O)=O)=O)=O)=O)CC)=O)[C@H](CC(C)C)NC([C@@H](C)N(C)C1=O)=O
	JF206_A2D_DDDD_Isobutyl	SA02	2.17	995.609	D-MeAla	Isobutyl	D	D	D	D	1.46264	0.105664	-5.83486	O=C(N(C)[C@H](C(OCC)=O)CSCC(N[C@@H](C(N(C)[C@@H](C)C(N[C@H](CC(C)C)C(N(C)[C@H](C)C(N(CC(C)C)CC(N[C@@H]1CC(C)C)=O)=O)=O)=O)=O)CC)=O)[C@H](CC(C)C)NC([C@@H](C)N(C)C1=O)=O
	JF206_A2D_DLDD_Ethyl	SA03	1.33	977.64	D-MeAla	Ethyl	D	L	D	D	4.38857	0.139432	-5.35768	O=C(N(C)[C@H](C(OCC)=O)CSCC(N[C@@H](C(N(C)[C@@H](C)C(N[C@@H](CC(C)C)C(N(C)[C@H](C)C(N(CC)CC(N[C@@H]1CC(C)C)=O)=O)=O)=O)=O)CC)=O)[C@H](CC(C)C)NC([C@@H](C)N(C)C1=O)=O
	JF206_A2D_DLDD_Isobutyl	SA04	2.17	1005.67	D-MeAla	Isobutyl	D	L	D	D	7.85221	0.523226	-5.10501	O=C(N(C)[C@H](C(OCC)=O)CSCC(N[C@@H](C(N(C)[C@@H](C)C(N[C@@H](CC(C)C)C(N(C)[C@H](C)C(N(CC(C)C)CC(N[C@@H]1CC(C)C)=O)=O)=O)=O)=O)CC)=O)[C@H](CC(C)C)NC([C@@H](C)N(C)C1=O)=O
	JF206_A2D_DDLD_Ethyl	SA05	1.33	974.622	D-MeAla	Ethyl	D	D	L	D	0.0124178	0.00243007	-7.90595	O=C(N(C)[C@H](C(OCC)=O)CSCC(N[C@@H](C(N(C)[C@@H](C)C(N[C@H](CC(C)C)C(N(C)[C@H](C)C(N(CC)CC(N[C@H]1CC(C)C)=O)=O)=O)=O)=O)CC)=O)[C@H](CC(C)C)NC([C@@H](C)N(C)C1=O)=O
	JF206_A2D_DDLD_Isobutyl	SA06	2.17	1002.65	D-MeAla	Isobutyl	D	D	L	D	0.314377	0.0170079	-6.50255	O=C(N(C)[C@H](C(OCC)=O)CSCC(N[C@@H](C(N(C)[C@@H](C)C(N[C@H](CC(C)C)C(N(C)[C@H](C)C(N(CC(C)C)CC(N[C@H]1CC(C)C)=O)=O)=O)=O)=O)CC)=O)[C@H](CC(C)C)NC([C@@H](C)N(C)C1=O)=O
	JF206_A2D_DLLD_Ethyl	SA07	1.33	984.684	D-MeAla	Ethyl	D	L	L	D	0.0869917	0.0104159	-7.06052	O=C(N(C)[C@H](C(OCC)=O)CSCC(N[C@@H](C(N(C)[C@@H](C)C(N[C@@H](CC(C)C)C(N(C)[C@H](C)C(N(CC)CC(N[C@H]1CC(C)C)=O)=O)=O)=O)=O)CC)=O)[C@H](CC(C)C)NC([C@@H](C)N(C)C1=O)=O
	JF206_A2D_DLLD_Isobutyl	SA08	2.17	1012.72	D-MeAla	Isobutyl	D	L	L	D	0.66294	0.0429311	-6.17853	O=C(N(C)[C@H](C(OCC)=O)CSCC(N[C@@H](C(N(C)[C@@H](C)C(N[C@@H](CC(C)C)C(N(C)[C@H](C)C(N(CC(C)C)CC(N[C@H]1CC(C)C)=O)=O)=O)=O)=O)CC)=O)[C@H](CC(C)C)NC([C@@H](C)N(C)C1=O)=O
	JF206_A2D_DDDL_Ethyl	SA09	1.33	971.603	D-MeAla	Ethyl	D	D	D	L	0.0814361	0.0102044	-7.08918	O=C(N(C)[C@H](C(OCC)=O)CSCC(N[C@@H](C(N(C)[C@@H](C)C(N[C@H](CC(C)C)C(N(C)[C@H](C)C(N(CC)CC(N[C@@H]1CC(C)C)=O)=O)=O)=O)=O)CC)=O)[C@H](CC(C)C)NC([C@H](C)N(C)C1=O)=O
	JF206_A2D_DDDL_Isobutyl	SA10	2.17	999.634	D-MeAla	Isobutyl	D	D	D	L	1.04862	0.107207	-5.97938	O=C(N(C)[C@H](C(OCC)=O)CSCC(N[C@@H](C(N(C)[C@@H](C)C(N[C@H](CC(C)C)C(N(C)[C@H](C)C(N(CC(C)C)CC(N[C@@H]1CC(C)C)=O)=O)=O)=O)=O)CC)=O)[C@H](CC(C)C)NC([C@H](C)N(C)C1=O)=O
	JF206_A2D_DLDL_Ethyl	SA11	1.33	981.665	D-MeAla	Ethyl	D	L	D	L	0.800457	0.0374487	-6.09666	O=C(N(C)[C@H](C(OCC)=O)CSCC(N[C@@H](C(N(C)[C@@H](C)C(N[C@@H](CC(C)C)C(N(C)[C@H](C)C(N(CC)CC(N[C@@H]1CC(C)C)=O)=O)=O)=O)=O)CC)=O)[C@H](CC(C)C)NC([C@H](C)N(C)C1=O)=O
	JF206_A2D_DLDL_Isobutyl	SA12	2.17	1009.7	D-MeAla	Isobutyl	D	L	D	L	6.80026	0.20056	-5.16747	O=C(N(C)[C@H](C(OCC)=O)CSCC(N[C@@H](C(N(C)[C@@H](C)C(N[C@@H](CC(C)C)C(N(C)[C@H](C)C(N(CC(C)C)CC(N[C@@H]1CC(C)C)=O)=O)=O)=O)=O)CC)=O)[C@H](CC(C)C)NC([C@H](C)N(C)C1=O)=O
	JF206_A2D_DDLL_Ethyl	SA13	1.33	978.647	D-MeAla	Ethyl	D	D	L	L	0	0	n/a	O=C(N(C)[C@H](C(OCC)=O)CSCC(N[C@@H](C(N(C)[C@@H](C)C(N[C@H](CC(C)C)C(N(C)[C@H](C)C(N(CC)CC(N[C@H]1CC(C)C)=O)=O)=O)=O)=O)CC)=O)[C@H](CC(C)C)NC([C@H](C)N(C)C1=O)=O
	JF206_A2D_DDLL_Isobutyl	SA14	2.17	1006.68	D-MeAla	Isobutyl	D	D	L	L	0	0	n/a	O=C(N(C)[C@H](C(OCC)=O)CSCC(N[C@@H](C(N(C)[C@@H](C)C(N[C@H](CC(C)C)C(N(C)[C@H](C)C(N(CC(C)C)CC(N[C@H]1CC(C)C)=O)=O)=O)=O)=O)CC)=O)[C@H](CC(C)C)NC([C@H](C)N(C)C1=O)=O
	JF206_A2D_DLLL_Ethyl	SA15	1.33	988.709	D-MeAla	Ethyl	D	L	L	L	0.250816	0.0544389	-6.60064	O=C(N(C)[C@H](C(OCC)=O)CSCC(N[C@@H](C(N(C)[C@@H](C)C(N[C@@H](CC(C)C)C(N(C)[C@H](C)C(N(CC)CC(N[C@H]1CC(C)C)=O)=O)=O)=O)=O)CC)=O)[C@H](CC(C)C)NC([C@H](C)N(C)C1=O)=O
	JF206_A2D_DLLL_Isobutyl	SA16	2.17	1016.74	D-MeAla	Isobutyl	D	L	L	L	0.590552	0.132755	-6.22874	O=C(N(C)[C@H](C(OCC)=O)CSCC(N[C@@H](C(N(C)[C@@H](C)C(N[C@@H](CC(C)C)C(N(C)[C@H](C)C(N(CC(C)C)CC(N[C@H]1CC(C)C)=O)=O)=O)=O)=O)CC)=O)[C@H](CC(C)C)NC([C@H](C)N(C)C1=O)=O
	JF206_A2L_LDDD_Ethyl	SA17	1.33	967.578	D-MeAla	Ethyl	L	D	D	D	0.183998	0.0102983	-6.73519	O=C(N(C)[C@H](C(OCC)=O)CSCC(N[C@H](C(N(C)[C@@H](C)C(N[C@H](CC(C)C)C(N(C)[C@H](C)C(N(CC)CC(N[C@@H]1CC(C)C)=O)=O)=O)=O)=O)CC)=O)[C@H](CC(C)C)NC([C@@H](C)N(C)C1=O)=O
	JF206_A2L_LDDD_Isobutyl	SA18	2.17	995.609	D-MeAla	Isobutyl	L	D	D	D	1.61626	0.0599424	-5.79149	O=C(N(C)[C@H](C(OCC)=O)CSCC(N[C@H](C(N(C)[C@@H](C)C(N[C@H](CC(C)C)C(N(C)[C@H](C)C(N(CC(C)C)CC(N[C@@H]1CC(C)C)=O)=O)=O)=O)=O)CC)=O)[C@H](CC(C)C)NC([C@@H](C)N(C)C1=O)=O
	JF206_A2L_LLDD_Ethyl	SA19	1.33	977.64	D-MeAla	Ethyl	L	L	D	D	0.0630994	0.00339154	-7.19997	O=C(N(C)[C@H](C(OCC)=O)CSCC(N[C@H](C(N(C)[C@@H](C)C(N[C@@H](CC(C)C)C(N(C)[C@H](C)C(N(CC)CC(N[C@@H]1CC(C)C)=O)=O)=O)=O)=O)CC)=O)[C@H](CC(C)C)NC([C@@H](C)N(C)C1=O)=O
	JF206_A2L_LLDD_Isobutyl	SA20	2.17	1005.67	D-MeAla	Isobutyl	L	L	D	D	1.05269	0.0162157	-5.9777	O=C(N(C)[C@H](C(OCC)=O)CSCC(N[C@H](C(N(C)[C@@H](C)C(N[C@@H](CC(C)C)C(N(C)[C@H](C)C(N(CC(C)C)CC(N[C@@H]1CC(C)C)=O)=O)=O)=O)=O)CC)=O)[C@H](CC(C)C)NC([C@@H](C)N(C)C1=O)=O
	JF206_A2L_LDLD_Ethyl	SA21	1.33	974.622	D-MeAla	Ethyl	L	D	L	D	0.0417106	0.00282391	-7.37975	O=C(N(C)[C@H](C(OCC)=O)CSCC(N[C@H](C(N(C)[C@@H](C)C(N[C@H](CC(C)C)C(N(C)[C@H](C)C(N(CC)CC(N[C@H]1CC(C)C)=O)=O)=O)=O)=O)CC)=O)[C@H](CC(C)C)NC([C@@H](C)N(C)C1=O)=O
	JF206_A2L_LDLD_Isobutyl	SA22	2.17	1002.65	D-MeAla	Isobutyl	L	D	L	D	0.26173	0.0208445	-6.58215	O=C(N(C)[C@H](C(OCC)=O)CSCC(N[C@H](C(N(C)[C@@H](C)C(N[C@H](CC(C)C)C(N(C)[C@H](C)C(N(CC(C)C)CC(N[C@H]1CC(C)C)=O)=O)=O)=O)=O)CC)=O)[C@H](CC(C)C)NC([C@@H](C)N(C)C1=O)=O
	JF206_A2L_LLLD_Ethyl	SA23	1.33	984.684	D-MeAla	Ethyl	L	L	L	D	0.109737	0.00614058	-6.95965	O=C(N(C)[C@H](C(OCC)=O)CSCC(N[C@H](C(N(C)[C@@H](C)C(N[C@@H](CC(C)C)C(N(C)[C@H](C)C(N(CC)CC(N[C@H]1CC(C)C)=O)=O)=O)=O)=O)CC)=O)[C@H](CC(C)C)NC([C@@H](C)N(C)C1=O)=O
	JF206_A2L_LLLD_Isobutyl	SA24	2.17	1012.72	D-MeAla	Isobutyl	L	L	L	D	0.24842	0.0150535	-6.60481	O=C(N(C)[C@H](C(OCC)=O)CSCC(N[C@H](C(N(C)[C@@H](C)C(N[C@@H](CC(C)C)C(N(C)[C@H](C)C(N(CC(C)C)CC(N[C@H]1CC(C)C)=O)=O)=O)=O)=O)CC)=O)[C@H](CC(C)C)NC([C@@H](C)N(C)C1=O)=O
	JF206_A2L_LDDL_Ethyl	SA25	1.33	971.603	D-MeAla	Ethyl	L	D	D	L	0.149045	0.00481717	-6.82668	O=C(N(C)[C@H](C(OCC)=O)CSCC(N[C@H](C(N(C)[C@@H](C)C(N[C@H](CC(C)C)C(N(C)[C@H](C)C(N(CC)CC(N[C@@H]1CC(C)C)=O)=O)=O)=O)=O)CC)=O)[C@H](CC(C)C)NC([C@H](C)N(C)C1=O)=O
	JF206_A2L_LDDL_Isobutyl	SA26	2.17	999.634	D-MeAla	Isobutyl	L	D	D	L	1.79791	0.0633389	-5.74523	O=C(N(C)[C@H](C(OCC)=O)CSCC(N[C@H](C(N(C)[C@@H](C)C(N[C@H](CC(C)C)C(N(C)[C@H](C)C(N(CC(C)C)CC(N[C@@H]1CC(C)C)=O)=O)=O)=O)=O)CC)=O)[C@H](CC(C)C)NC([C@H](C)N(C)C1=O)=O
	JF206_A2L_LLDL_Ethyl	SA27	1.33	981.665	D-MeAla	Ethyl	L	L	D	L	0.0539614	0.00370704	-7.26792	O=C(N(C)[C@H](C(OCC)=O)CSCC(N[C@H](C(N(C)[C@@H](C)C(N[C@@H](CC(C)C)C(N(C)[C@H](C)C(N(CC)CC(N[C@@H]1CC(C)C)=O)=O)=O)=O)=O)CC)=O)[C@H](CC(C)C)NC([C@H](C)N(C)C1=O)=O
	JF206_A2L_LLDL_Isobutyl	SA28	2.17	1009.7	D-MeAla	Isobutyl	L	L	D	L	0.96058	0.040408	-6.01747	O=C(N(C)[C@H](C(OCC)=O)CSCC(N[C@H](C(N(C)[C@@H](C)C(N[C@@H](CC(C)C)C(N(C)[C@H](C)C(N(CC(C)C)CC(N[C@@H]1CC(C)C)=O)=O)=O)=O)=O)CC)=O)[C@H](CC(C)C)NC([C@H](C)N(C)C1=O)=O
	JF206_A2L_LDLL_Ethyl	SA29	1.33	978.647	D-MeAla	Ethyl	L	D	L	L	0.0235306	0.00498613	-7.62837	O=C(N(C)[C@H](C(OCC)=O)CSCC(N[C@H](C(N(C)[C@@H](C)C(N[C@H](CC(C)C)C(N(C)[C@H](C)C(N(CC)CC(N[C@H]1CC(C)C)=O)=O)=O)=O)=O)CC)=O)[C@H](CC(C)C)NC([C@H](C)N(C)C1=O)=O
	JF206_A2L_LDLL_Isobutyl	SA30	2.17	1006.68	D-MeAla	Isobutyl	L	D	L	L	0.157991	0.0117303	-6.80137	O=C(N(C)[C@H](C(OCC)=O)CSCC(N[C@H](C(N(C)[C@@H](C)C(N[C@H](CC(C)C)C(N(C)[C@H](C)C(N(CC(C)C)CC(N[C@H]1CC(C)C)=O)=O)=O)=O)=O)CC)=O)[C@H](CC(C)C)NC([C@H](C)N(C)C1=O)=O
	JF206_A2L_LLLL_Ethyl	SA31	1.33	988.709	D-MeAla	Ethyl	L	L	L	L	2.40636	0.10377	-5.61864	O=C(N(C)[C@H](C(OCC)=O)CSCC(N[C@H](C(N(C)[C@@H](C)C(N[C@@H](CC(C)C)C(N(C)[C@H](C)C(N(CC)CC(N[C@H]1CC(C)C)=O)=O)=O)=O)=O)CC)=O)[C@H](CC(C)C)NC([C@H](C)N(C)C1=O)=O
	JF206_A2L_LLLL_Isobutyl	SA32	2.17	1016.74	D-MeAla	Isobutyl	L	L	L	L	2.84199	0.383318	-5.54638	O=C(N(C)[C@H](C(OCC)=O)CSCC(N[C@H](C(N(C)[C@@H](C)C(N[C@@H](CC(C)C)C(N(C)[C@H](C)C(N(CC(C)C)CC(N[C@H]1CC(C)C)=O)=O)=O)=O)=O)CC)=O)[C@H](CC(C)C)NC([C@H](C)N(C)C1=O)=O
	Unique Identity	Alias	AlogP	Exact Library Mass (Deuterated if applicable))	Position Identity / Stereochemistry						PAMPA Pe_avg ( x 10-6 cm/s)	PAMPA Pe_SD ( x 10-6 cm/s)	log(Pe)_avg	SMILES (non-dueterated)
					Turn 4	Peptoid 5	Abu_1	Leu_3	Leu_6	AlaMe_7
	JF206_ADD_DDDD_Ethyl	SA33	1.44	979.578	D-Pro	Ethyl	D	D	D	D	0.159684	0.00915398	-6.79674	O=C(N(C)[C@H](C(OCC)=O)CSCC(N[C@@H](C(N(C)[C@@H](C)C(N[C@H](CC(C)C)C(N1[C@H](CCC1)C(N(CC)CC(N[C@@H]2CC(C)C)=O)=O)=O)=O)=O)CC)=O)[C@H](CC(C)C)NC([C@@H](C)N(C)C2=O)=O
	JF206_ADD_DDDD_Isobutyl	SA34	2.28	1007.61	D-Pro	Isobutyl	D	D	D	D	2.03306	0.0217769	-5.69185	O=C(N(C)[C@H](C(OCC)=O)CSCC(N[C@@H](C(N(C)[C@@H](C)C(N[C@H](CC(C)C)C(N1[C@H](CCC1)C(N(CC(C)C)CC(N[C@@H]2CC(C)C)=O)=O)=O)=O)=O)CC)=O)[C@H](CC(C)C)NC([C@@H](C)N(C)C2=O)=O
	JF206_ADD_DLDD_Ethyl	SA35	1.44	989.64	D-Pro	Ethyl	D	L	D	D	0	0	n/a	O=C(N(C)[C@H](C(OCC)=O)CSCC(N[C@@H](C(N(C)[C@@H](C)C(N[C@@H](CC(C)C)C(N1[C@H](CCC1)C(N(CC)CC(N[C@@H]2CC(C)C)=O)=O)=O)=O)=O)CC)=O)[C@H](CC(C)C)NC([C@@H](C)N(C)C2=O)=O
	JF206_ADD_DLDD_Isobutyl	SA36	2.28	1017.67	D-Pro	Isobutyl	D	L	D	D	0.117512	0.0102641	-6.92992	O=C(N(C)[C@H](C(OCC)=O)CSCC(N[C@@H](C(N(C)[C@@H](C)C(N[C@@H](CC(C)C)C(N1[C@H](CCC1)C(N(CC(C)C)CC(N[C@@H]2CC(C)C)=O)=O)=O)=O)=O)CC)=O)[C@H](CC(C)C)NC([C@@H](C)N(C)C2=O)=O
	JF206_ADD_DDLD_Ethyl	SA37	1.44	986.622	D-Pro	Ethyl	D	D	L	D	0.00485147	0.00485849	-8.31413	O=C(N(C)[C@H](C(OCC)=O)CSCC(N[C@@H](C(N(C)[C@@H](C)C(N[C@H](CC(C)C)C(N1[C@H](CCC1)C(N(CC)CC(N[C@H]2CC(C)C)=O)=O)=O)=O)=O)CC)=O)[C@H](CC(C)C)NC([C@@H](C)N(C)C2=O)=O
	JF206_ADD_DDLD_Isobutyl	SA38	2.28	1014.65	D-Pro	Isobutyl	D	D	L	D	0.125187	0.010188	-6.90244	O=C(N(C)[C@H](C(OCC)=O)CSCC(N[C@@H](C(N(C)[C@@H](C)C(N[C@H](CC(C)C)C(N1[C@H](CCC1)C(N(CC(C)C)CC(N[C@H]2CC(C)C)=O)=O)=O)=O)=O)CC)=O)[C@H](CC(C)C)NC([C@@H](C)N(C)C2=O)=O
	JF206_ADD_DLLD_Ethyl	SA39	1.44	996.684	D-Pro	Ethyl	D	L	L	D	0.173949	0.0152194	-6.75958	O=C(N(C)[C@H](C(OCC)=O)CSCC(N[C@@H](C(N(C)[C@@H](C)C(N[C@@H](CC(C)C)C(N1[C@H](CCC1)C(N(CC)CC(N[C@H]2CC(C)C)=O)=O)=O)=O)=O)CC)=O)[C@H](CC(C)C)NC([C@@H](C)N(C)C2=O)=O
	JF206_ADD_DLLD_Isobutyl	SA40	2.28	1024.72	D-Pro	Isobutyl	D	L	L	D	1.15774	0.0532439	-5.93639	O=C(N(C)[C@H](C(OCC)=O)CSCC(N[C@@H](C(N(C)[C@@H](C)C(N[C@@H](CC(C)C)C(N1[C@H](CCC1)C(N(CC(C)C)CC(N[C@H]2CC(C)C)=O)=O)=O)=O)=O)CC)=O)[C@H](CC(C)C)NC([C@@H](C)N(C)C2=O)=O
	JF206_ADD_DDDL_Ethyl	SA41	1.44	983.603	D-Pro	Ethyl	D	D	D	L	0.16221	0.00606694	-6.78992	O=C(N(C)[C@H](C(OCC)=O)CSCC(N[C@@H](C(N(C)[C@@H](C)C(N[C@H](CC(C)C)C(N1[C@H](CCC1)C(N(CC)CC(N[C@@H]2CC(C)C)=O)=O)=O)=O)=O)CC)=O)[C@H](CC(C)C)NC([C@H](C)N(C)C2=O)=O
	JF206_ADD_DDDL_Isobutyl	SA42	2.28	1011.63	D-Pro	Isobutyl	D	D	D	L	1.88837	0.0351165	-5.72391	O=C(N(C)[C@H](C(OCC)=O)CSCC(N[C@@H](C(N(C)[C@@H](C)C(N[C@H](CC(C)C)C(N1[C@H](CCC1)C(N(CC(C)C)CC(N[C@@H]2CC(C)C)=O)=O)=O)=O)=O)CC)=O)[C@H](CC(C)C)NC([C@H](C)N(C)C2=O)=O
	JF206_ADD_DLDL_Ethyl	SA43	1.44	993.665	D-Pro	Ethyl	D	L	D	L	0.00300079	0.00519753	-8.52276	O=C(N(C)[C@H](C(OCC)=O)CSCC(N[C@@H](C(N(C)[C@@H](C)C(N[C@@H](CC(C)C)C(N1[C@H](CCC1)C(N(CC)CC(N[C@@H]2CC(C)C)=O)=O)=O)=O)=O)CC)=O)[C@H](CC(C)C)NC([C@H](C)N(C)C2=O)=O
	JF206_ADD_DLDL_Isobutyl	SA44	2.28	1021.7	D-Pro	Isobutyl	D	L	D	L	0.172534	0.0103463	-6.76312	O=C(N(C)[C@H](C(OCC)=O)CSCC(N[C@@H](C(N(C)[C@@H](C)C(N[C@@H](CC(C)C)C(N1[C@H](CCC1)C(N(CC(C)C)CC(N[C@@H]2CC(C)C)=O)=O)=O)=O)=O)CC)=O)[C@H](CC(C)C)NC([C@H](C)N(C)C2=O)=O
	JF206_ADD_DDLL_Ethyl	SA45	1.44	990.647	D-Pro	Ethyl	D	D	L	L	0	0	n/a	O=C(N(C)[C@H](C(OCC)=O)CSCC(N[C@@H](C(N(C)[C@@H](C)C(N[C@H](CC(C)C)C(N1[C@H](CCC1)C(N(CC)CC(N[C@H]2CC(C)C)=O)=O)=O)=O)=O)CC)=O)[C@H](CC(C)C)NC([C@H](C)N(C)C2=O)=O
	JF206_ADD_DDLL_Isobutyl	SA46	2.28	1018.68	D-Pro	Isobutyl	D	D	L	L	0.146021	0.0181041	-6.83558	O=C(N(C)[C@H](C(OCC)=O)CSCC(N[C@@H](C(N(C)[C@@H](C)C(N[C@H](CC(C)C)C(N1[C@H](CCC1)C(N(CC(C)C)CC(N[C@H]2CC(C)C)=O)=O)=O)=O)=O)CC)=O)[C@H](CC(C)C)NC([C@H](C)N(C)C2=O)=O
	JF206_ADD_DLLL_Ethyl	SA47	1.44	1000.71	D-Pro	Ethyl	D	L	L	L	0.561433	0.0435558	-6.2507	O=C(N(C)[C@H](C(OCC)=O)CSCC(N[C@@H](C(N(C)[C@@H](C)C(N[C@@H](CC(C)C)C(N1[C@H](CCC1)C(N(CC)CC(N[C@H]2CC(C)C)=O)=O)=O)=O)=O)CC)=O)[C@H](CC(C)C)NC([C@H](C)N(C)C2=O)=O
	JF206_ADD_DLLL_Isobutyl	SA48	2.28	1028.74	D-Pro	Isobutyl	D	L	L	L	0.687706	0.0369892	-6.1626	O=C(N(C)[C@H](C(OCC)=O)CSCC(N[C@@H](C(N(C)[C@@H](C)C(N[C@@H](CC(C)C)C(N1[C@H](CCC1)C(N(CC(C)C)CC(N[C@H]2CC(C)C)=O)=O)=O)=O)=O)CC)=O)[C@H](CC(C)C)NC([C@H](C)N(C)C2=O)=O
	JF206_ADL_LDDD_Ethyl	SA49	1.44	979.578	D-Pro	Ethyl	L	D	D	D	0.177159	0.0117632	-6.75164	O=C(N(C)[C@H](C(OCC)=O)CSCC(N[C@H](C(N(C)[C@@H](C)C(N[C@H](CC(C)C)C(N1[C@H](CCC1)C(N(CC)CC(N[C@@H]2CC(C)C)=O)=O)=O)=O)=O)CC)=O)[C@H](CC(C)C)NC([C@@H](C)N(C)C2=O)=O
	JF206_ADL_LDDD_Isobutyl	SA50	2.28	1007.61	D-Pro	Isobutyl	L	D	D	D	1.69889	0.0622136	-5.76983	O=C(N(C)[C@H](C(OCC)=O)CSCC(N[C@H](C(N(C)[C@@H](C)C(N[C@H](CC(C)C)C(N1[C@H](CCC1)C(N(CC(C)C)CC(N[C@@H]2CC(C)C)=O)=O)=O)=O)=O)CC)=O)[C@H](CC(C)C)NC([C@@H](C)N(C)C2=O)=O
	JF206_ADL_LLDD_Ethyl	SA51	1.44	989.64	D-Pro	Ethyl	L	L	D	D	0.0178346	0.00316554	-7.74874	O=C(N(C)[C@H](C(OCC)=O)CSCC(N[C@H](C(N(C)[C@@H](C)C(N[C@@H](CC(C)C)C(N1[C@H](CCC1)C(N(CC)CC(N[C@@H]2CC(C)C)=O)=O)=O)=O)=O)CC)=O)[C@H](CC(C)C)NC([C@@H](C)N(C)C2=O)=O
	JF206_ADL_LLDD_Isobutyl	SA52	2.28	1017.67	D-Pro	Isobutyl	L	L	D	D	0.285554	0.0230784	-6.54431	O=C(N(C)[C@H](C(OCC)=O)CSCC(N[C@H](C(N(C)[C@@H](C)C(N[C@@H](CC(C)C)C(N1[C@H](CCC1)C(N(CC(C)C)CC(N[C@@H]2CC(C)C)=O)=O)=O)=O)=O)CC)=O)[C@H](CC(C)C)NC([C@@H](C)N(C)C2=O)=O
	JF206_ADL_LDLD_Ethyl	SA53	1.44	986.622	D-Pro	Ethyl	L	D	L	D	0	0	n/a	O=C(N(C)[C@H](C(OCC)=O)CSCC(N[C@H](C(N(C)[C@@H](C)C(N[C@H](CC(C)C)C(N1[C@H](CCC1)C(N(CC)CC(N[C@H]2CC(C)C)=O)=O)=O)=O)=O)CC)=O)[C@H](CC(C)C)NC([C@@H](C)N(C)C2=O)=O
	JF206_ADL_LDLD_Isobutyl	SA54	2.28	1014.65	D-Pro	Isobutyl	L	D	L	D	0.102174	0.0118628	-6.99066	O=C(N(C)[C@H](C(OCC)=O)CSCC(N[C@H](C(N(C)[C@@H](C)C(N[C@H](CC(C)C)C(N1[C@H](CCC1)C(N(CC(C)C)CC(N[C@H]2CC(C)C)=O)=O)=O)=O)=O)CC)=O)[C@H](CC(C)C)NC([C@@H](C)N(C)C2=O)=O
	JF206_ADL_LLLD_Ethyl	SA55	1.44	996.684	D-Pro	Ethyl	L	L	L	D	0.326365	0.0319445	-6.4863	O=C(N(C)[C@H](C(OCC)=O)CSCC(N[C@H](C(N(C)[C@@H](C)C(N[C@@H](CC(C)C)C(N1[C@H](CCC1)C(N(CC)CC(N[C@H]2CC(C)C)=O)=O)=O)=O)=O)CC)=O)[C@H](CC(C)C)NC([C@@H](C)N(C)C2=O)=O
	JF206_ADL_LLLD_Isobutyl	SA56	2.28	1024.72	D-Pro	Isobutyl	L	L	L	D	1.53366	0.0529013	-5.81427	O=C(N(C)[C@H](C(OCC)=O)CSCC(N[C@H](C(N(C)[C@@H](C)C(N[C@@H](CC(C)C)C(N1[C@H](CCC1)C(N(CC(C)C)CC(N[C@H]2CC(C)C)=O)=O)=O)=O)=O)CC)=O)[C@H](CC(C)C)NC([C@@H](C)N(C)C2=O)=O
	JF206_ADL_LDDL_Ethyl	SA57	1.44	983.603	D-Pro	Ethyl	L	D	D	L	0.314551	0.0174144	-6.50231	O=C(N(C)[C@H](C(OCC)=O)CSCC(N[C@H](C(N(C)[C@@H](C)C(N[C@H](CC(C)C)C(N1[C@H](CCC1)C(N(CC)CC(N[C@@H]2CC(C)C)=O)=O)=O)=O)=O)CC)=O)[C@H](CC(C)C)NC([C@H](C)N(C)C2=O)=O
	JF206_ADL_LDDL_Isobutyl	SA58	2.28	1011.63	D-Pro	Isobutyl	L	D	D	L	3.47685	0.117833	-5.45881	O=C(N(C)[C@H](C(OCC)=O)CSCC(N[C@H](C(N(C)[C@@H](C)C(N[C@H](CC(C)C)C(N1[C@H](CCC1)C(N(CC(C)C)CC(N[C@@H]2CC(C)C)=O)=O)=O)=O)=O)CC)=O)[C@H](CC(C)C)NC([C@H](C)N(C)C2=O)=O
	JF206_ADL_LLDL_Ethyl	SA59	1.44	993.665	D-Pro	Ethyl	L	L	D	L	0.0113213	0.00684708	-7.9461	O=C(N(C)[C@H](C(OCC)=O)CSCC(N[C@H](C(N(C)[C@@H](C)C(N[C@@H](CC(C)C)C(N1[C@H](CCC1)C(N(CC)CC(N[C@@H]2CC(C)C)=O)=O)=O)=O)=O)CC)=O)[C@H](CC(C)C)NC([C@H](C)N(C)C2=O)=O
	JF206_ADL_LLDL_Isobutyl	SA60	2.28	1021.7	D-Pro	Isobutyl	L	L	D	L	0.229348	0.0223235	-6.63951	O=C(N(C)[C@H](C(OCC)=O)CSCC(N[C@H](C(N(C)[C@@H](C)C(N[C@@H](CC(C)C)C(N1[C@H](CCC1)C(N(CC(C)C)CC(N[C@@H]2CC(C)C)=O)=O)=O)=O)=O)CC)=O)[C@H](CC(C)C)NC([C@H](C)N(C)C2=O)=O
	JF206_ADL_LDLL_Ethyl	SA61	1.44	990.647	D-Pro	Ethyl	L	D	L	L	0.0129781	0.00241467	-7.88679	O=C(N(C)[C@H](C(OCC)=O)CSCC(N[C@H](C(N(C)[C@@H](C)C(N[C@H](CC(C)C)C(N1[C@H](CCC1)C(N(CC)CC(N[C@H]2CC(C)C)=O)=O)=O)=O)=O)CC)=O)[C@H](CC(C)C)NC([C@H](C)N(C)C2=O)=O
	JF206_ADL_LDLL_Isobutyl	SA62	2.28	1018.68	D-Pro	Isobutyl	L	D	L	L	n/a	n/a	n/a	O=C(N(C)[C@H](C(OCC)=O)CSCC(N[C@H](C(N(C)[C@@H](C)C(N[C@H](CC(C)C)C(N1[C@H](CCC1)C(N(CC(C)C)CC(N[C@H]2CC(C)C)=O)=O)=O)=O)=O)CC)=O)[C@H](CC(C)C)NC([C@H](C)N(C)C2=O)=O
	JF206_ADL_LLLL_Ethyl	SA63	1.44	1000.71	D-Pro	Ethyl	L	L	L	L	2.88563	0.16568	-5.53976	O=C(N(C)[C@H](C(OCC)=O)CSCC(N[C@H](C(N(C)[C@@H](C)C(N[C@@H](CC(C)C)C(N1[C@H](CCC1)C(N(CC)CC(N[C@H]2CC(C)C)=O)=O)=O)=O)=O)CC)=O)[C@H](CC(C)C)NC([C@H](C)N(C)C2=O)=O
	JF206_ADL_LLLL_Isobutyl	SA64	2.28	1028.74	D-Pro	Isobutyl	L	L	L	L	3.02856	0.209742	-5.51876	O=C(N(C)[C@H](C(OCC)=O)CSCC(N[C@H](C(N(C)[C@@H](C)C(N[C@@H](CC(C)C)C(N1[C@H](CCC1)C(N(CC(C)C)CC(N[C@H]2CC(C)C)=O)=O)=O)=O)=O)CC)=O)[C@H](CC(C)C)NC([C@H](C)N(C)C2=O)=O
	Unique Identity	Alias	AlogP	Exact Library Mass (Deuterated if applicable))	Position Identity / Stereochemistry						PAMPA Pe_avg ( x 10-6 cm/s)	PAMPA Pe_SD ( x 10-6 cm/s)	log(Pe)_avg	SMILES (non-dueterated)
					Turn 4	Peptoid 5	Abu_1	Leu_3	Leu_6	AlaMe_7
	JF206_ALD_DDDD_Ethyl	SA65	1.44	979.578	L-Pro	Ethyl	D	D	D	D	0.19431	0.0120254	-6.7115	O=C(N(C)[C@H](C(OCC)=O)CSCC(N[C@@H](C(N(C)[C@@H](C)C(N[C@H](CC(C)C)C(N1[C@@H](CCC1)C(N(CC)CC(N[C@@H]2CC(C)C)=O)=O)=O)=O)=O)CC)=O)[C@H](CC(C)C)NC([C@@H](C)N(C)C2=O)=O
	JF206_ALD_DDDD_Isobutyl	SA66	2.28	1007.61	L-Pro	Isobutyl	D	D	D	D	1.54479	0.0813067	-5.81113	O=C(N(C)[C@H](C(OCC)=O)CSCC(N[C@@H](C(N(C)[C@@H](C)C(N[C@H](CC(C)C)C(N1[C@@H](CCC1)C(N(CC(C)C)CC(N[C@@H]2CC(C)C)=O)=O)=O)=O)=O)CC)=O)[C@H](CC(C)C)NC([C@@H](C)N(C)C2=O)=O
	JF206_ALD_DLDD_Ethyl	SA67	1.44	989.64	L-Pro	Ethyl	D	L	D	D	0	0	n/a	O=C(N(C)[C@H](C(OCC)=O)CSCC(N[C@@H](C(N(C)[C@@H](C)C(N[C@@H](CC(C)C)C(N1[C@@H](CCC1)C(N(CC)CC(N[C@@H]2CC(C)C)=O)=O)=O)=O)=O)CC)=O)[C@H](CC(C)C)NC([C@@H](C)N(C)C2=O)=O
	JF206_ALD_DLDD_Isobutyl	SA68	2.28	1017.67	L-Pro	Isobutyl	D	L	D	D	0.0383686	0.00332103	-7.41602	O=C(N(C)[C@H](C(OCC)=O)CSCC(N[C@@H](C(N(C)[C@@H](C)C(N[C@@H](CC(C)C)C(N1[C@@H](CCC1)C(N(CC(C)C)CC(N[C@@H]2CC(C)C)=O)=O)=O)=O)=O)CC)=O)[C@H](CC(C)C)NC([C@@H](C)N(C)C2=O)=O
	JF206_ALD_DDLD_Ethyl	SA69	1.44	986.622	L-Pro	Ethyl	D	D	L	D	0.0070887	0.00081589	-8.14943	O=C(N(C)[C@H](C(OCC)=O)CSCC(N[C@@H](C(N(C)[C@@H](C)C(N[C@H](CC(C)C)C(N1[C@@H](CCC1)C(N(CC)CC(N[C@H]2CC(C)C)=O)=O)=O)=O)=O)CC)=O)[C@H](CC(C)C)NC([C@@H](C)N(C)C2=O)=O
	JF206_ALD_DDLD_Isobutyl	SA70	2.28	1014.65	L-Pro	Isobutyl	D	D	L	D	0.0627035	0.00447339	-7.20271	O=C(N(C)[C@H](C(OCC)=O)CSCC(N[C@@H](C(N(C)[C@@H](C)C(N[C@H](CC(C)C)C(N1[C@@H](CCC1)C(N(CC(C)C)CC(N[C@H]2CC(C)C)=O)=O)=O)=O)=O)CC)=O)[C@H](CC(C)C)NC([C@@H](C)N(C)C2=O)=O
	JF206_ALD_DLLD_Ethyl	SA71	1.44	996.684	L-Pro	Ethyl	D	L	L	D	0.0159168	0.00125434	-7.79815	O=C(N(C)[C@H](C(OCC)=O)CSCC(N[C@@H](C(N(C)[C@@H](C)C(N[C@@H](CC(C)C)C(N1[C@@H](CCC1)C(N(CC)CC(N[C@H]2CC(C)C)=O)=O)=O)=O)=O)CC)=O)[C@H](CC(C)C)NC([C@@H](C)N(C)C2=O)=O
	JF206_ALD_DLLD_Isobutyl	SA72	2.28	1024.72	L-Pro	Isobutyl	D	L	L	D	0.117387	0.0141604	-6.93038	O=C(N(C)[C@H](C(OCC)=O)CSCC(N[C@@H](C(N(C)[C@@H](C)C(N[C@@H](CC(C)C)C(N1[C@@H](CCC1)C(N(CC(C)C)CC(N[C@H]2CC(C)C)=O)=O)=O)=O)=O)CC)=O)[C@H](CC(C)C)NC([C@@H](C)N(C)C2=O)=O
	JF206_ALD_DDDL_Ethyl	SA73	1.44	983.603	L-Pro	Ethyl	D	D	D	L	0.180321	0.0896071	-6.74395	O=C(N(C)[C@H](C(OCC)=O)CSCC(N[C@@H](C(N(C)[C@@H](C)C(N[C@H](CC(C)C)C(N1[C@@H](CCC1)C(N(CC)CC(N[C@@H]2CC(C)C)=O)=O)=O)=O)=O)CC)=O)[C@H](CC(C)C)NC([C@H](C)N(C)C2=O)=O
	JF206_ALD_DDDL_Isobutyl	SA74	2.28	1011.63	L-Pro	Isobutyl	D	D	D	L	0.555647	0.150373	-6.2552	O=C(N(C)[C@H](C(OCC)=O)CSCC(N[C@@H](C(N(C)[C@@H](C)C(N[C@H](CC(C)C)C(N1[C@@H](CCC1)C(N(CC(C)C)CC(N[C@@H]2CC(C)C)=O)=O)=O)=O)=O)CC)=O)[C@H](CC(C)C)NC([C@H](C)N(C)C2=O)=O
	JF206_ALD_DLDL_Ethyl	SA75	1.44	993.665	L-Pro	Ethyl	D	L	D	L	0.0265523	0.00113736	-7.5759	O=C(N(C)[C@H](C(OCC)=O)CSCC(N[C@@H](C(N(C)[C@@H](C)C(N[C@@H](CC(C)C)C(N1[C@@H](CCC1)C(N(CC)CC(N[C@@H]2CC(C)C)=O)=O)=O)=O)=O)CC)=O)[C@H](CC(C)C)NC([C@H](C)N(C)C2=O)=O
	JF206_ALD_DLDL_Isobutyl	SA76	2.28	1021.7	L-Pro	Isobutyl	D	L	D	L	0.248148	0.144057	-6.60529	O=C(N(C)[C@H](C(OCC)=O)CSCC(N[C@@H](C(N(C)[C@@H](C)C(N[C@@H](CC(C)C)C(N1[C@@H](CCC1)C(N(CC(C)C)CC(N[C@@H]2CC(C)C)=O)=O)=O)=O)=O)CC)=O)[C@H](CC(C)C)NC([C@H](C)N(C)C2=O)=O
	JF206_ALD_DDLL_Ethyl	SA77	1.44	990.647	L-Pro	Ethyl	D	D	L	L	0.00547516	0.0032976	-8.2616	O=C(N(C)[C@H](C(OCC)=O)CSCC(N[C@@H](C(N(C)[C@@H](C)C(N[C@H](CC(C)C)C(N1[C@@H](CCC1)C(N(CC)CC(N[C@H]2CC(C)C)=O)=O)=O)=O)=O)CC)=O)[C@H](CC(C)C)NC([C@H](C)N(C)C2=O)=O
	JF206_ALD_DDLL_Isobutyl	SA78	2.28	1018.68	L-Pro	Isobutyl	D	D	L	L	0.0748131	0.0111628	-7.12602	O=C(N(C)[C@H](C(OCC)=O)CSCC(N[C@@H](C(N(C)[C@@H](C)C(N[C@H](CC(C)C)C(N1[C@@H](CCC1)C(N(CC(C)C)CC(N[C@H]2CC(C)C)=O)=O)=O)=O)=O)CC)=O)[C@H](CC(C)C)NC([C@H](C)N(C)C2=O)=O
	JF206_ALD_DLLL_Ethyl	SA79	1.44	1000.71	L-Pro	Ethyl	D	L	L	L	0.135001	0.0069572	-6.86966	O=C(N(C)[C@H](C(OCC)=O)CSCC(N[C@@H](C(N(C)[C@@H](C)C(N[C@@H](CC(C)C)C(N1[C@@H](CCC1)C(N(CC)CC(N[C@H]2CC(C)C)=O)=O)=O)=O)=O)CC)=O)[C@H](CC(C)C)NC([C@H](C)N(C)C2=O)=O
	JF206_ALD_DLLL_Isobutyl	SA80	2.28	1028.74	L-Pro	Isobutyl	D	L	L	L	0.597652	0.0307858	-6.22355	O=C(N(C)[C@H](C(OCC)=O)CSCC(N[C@@H](C(N(C)[C@@H](C)C(N[C@@H](CC(C)C)C(N1[C@@H](CCC1)C(N(CC(C)C)CC(N[C@H]2CC(C)C)=O)=O)=O)=O)=O)CC)=O)[C@H](CC(C)C)NC([C@H](C)N(C)C2=O)=O
	JF206_ALL_LDDD_Ethyl	SA81	1.44	979.578	L-Pro	Ethyl	L	D	D	D	0.622534	0.0357596	-6.20584	O=C(N(C)[C@H](C(OCC)=O)CSCC(N[C@H](C(N(C)[C@@H](C)C(N[C@H](CC(C)C)C(N1[C@@H](CCC1)C(N(CC)CC(N[C@@H]2CC(C)C)=O)=O)=O)=O)=O)CC)=O)[C@H](CC(C)C)NC([C@@H](C)N(C)C2=O)=O
	JF206_ALL_LDDD_Isobutyl	SA82	2.28	1007.61	L-Pro	Isobutyl	L	D	D	D	1.11383	0.0634664	-5.95318	O=C(N(C)[C@H](C(OCC)=O)CSCC(N[C@H](C(N(C)[C@@H](C)C(N[C@H](CC(C)C)C(N1[C@@H](CCC1)C(N(CC(C)C)CC(N[C@@H]2CC(C)C)=O)=O)=O)=O)=O)CC)=O)[C@H](CC(C)C)NC([C@@H](C)N(C)C2=O)=O
	JF206_ALL_LLDD_Ethyl	SA83	1.44	989.64	L-Pro	Ethyl	L	L	D	D	0.00468397	0.0050418	-8.32939	O=C(N(C)[C@H](C(OCC)=O)CSCC(N[C@H](C(N(C)[C@@H](C)C(N[C@@H](CC(C)C)C(N1[C@@H](CCC1)C(N(CC)CC(N[C@@H]2CC(C)C)=O)=O)=O)=O)=O)CC)=O)[C@H](CC(C)C)NC([C@@H](C)N(C)C2=O)=O
	JF206_ALL_LLDD_Isobutyl	SA84	2.28	1017.67	L-Pro	Isobutyl	L	L	D	D	0.181512	0.0204002	-6.7411	O=C(N(C)[C@H](C(OCC)=O)CSCC(N[C@H](C(N(C)[C@@H](C)C(N[C@@H](CC(C)C)C(N1[C@@H](CCC1)C(N(CC(C)C)CC(N[C@@H]2CC(C)C)=O)=O)=O)=O)=O)CC)=O)[C@H](CC(C)C)NC([C@@H](C)N(C)C2=O)=O
	JF206_ALL_LDLD_Ethyl	SA85	1.44	986.622	L-Pro	Ethyl	L	D	L	D	0.0120394	0.00713082	-7.9194	O=C(N(C)[C@H](C(OCC)=O)CSCC(N[C@H](C(N(C)[C@@H](C)C(N[C@H](CC(C)C)C(N1[C@@H](CCC1)C(N(CC)CC(N[C@H]2CC(C)C)=O)=O)=O)=O)=O)CC)=O)[C@H](CC(C)C)NC([C@@H](C)N(C)C2=O)=O
	JF206_ALL_LDLD_Isobutyl	SA86	2.28	1014.65	L-Pro	Isobutyl	L	D	L	D	0.101997	0.0124372	-6.99141	O=C(N(C)[C@H](C(OCC)=O)CSCC(N[C@H](C(N(C)[C@@H](C)C(N[C@H](CC(C)C)C(N1[C@@H](CCC1)C(N(CC(C)C)CC(N[C@H]2CC(C)C)=O)=O)=O)=O)=O)CC)=O)[C@H](CC(C)C)NC([C@@H](C)N(C)C2=O)=O
	JF206_ALL_LLLD_Ethyl	SA87	1.44	996.684	L-Pro	Ethyl	L	L	L	D	0.0143414	0.00880349	-7.84341	O=C(N(C)[C@H](C(OCC)=O)CSCC(N[C@H](C(N(C)[C@@H](C)C(N[C@@H](CC(C)C)C(N1[C@@H](CCC1)C(N(CC)CC(N[C@H]2CC(C)C)=O)=O)=O)=O)=O)CC)=O)[C@H](CC(C)C)NC([C@@H](C)N(C)C2=O)=O
	JF206_ALL_LLLD_Isobutyl	SA88	2.28	1024.72	L-Pro	Isobutyl	L	L	L	D	0.13856	0.0105333	-6.85836	O=C(N(C)[C@H](C(OCC)=O)CSCC(N[C@H](C(N(C)[C@@H](C)C(N[C@@H](CC(C)C)C(N1[C@@H](CCC1)C(N(CC(C)C)CC(N[C@H]2CC(C)C)=O)=O)=O)=O)=O)CC)=O)[C@H](CC(C)C)NC([C@@H](C)N(C)C2=O)=O
	JF206_ALL_LDDL_Ethyl	SA89	1.44	983.603	L-Pro	Ethyl	L	D	D	L	2.51544	0.104066	-5.59939	O=C(N(C)[C@H](C(OCC)=O)CSCC(N[C@H](C(N(C)[C@@H](C)C(N[C@H](CC(C)C)C(N1[C@@H](CCC1)C(N(CC)CC(N[C@@H]2CC(C)C)=O)=O)=O)=O)=O)CC)=O)[C@H](CC(C)C)NC([C@H](C)N(C)C2=O)=O
	JF206_ALL_LDDL_Isobutyl	SA90	2.28	1011.63	L-Pro	Isobutyl	L	D	D	L	4.65344	0.371908	-5.33223	O=C(N(C)[C@H](C(OCC)=O)CSCC(N[C@H](C(N(C)[C@@H](C)C(N[C@H](CC(C)C)C(N1[C@@H](CCC1)C(N(CC(C)C)CC(N[C@@H]2CC(C)C)=O)=O)=O)=O)=O)CC)=O)[C@H](CC(C)C)NC([C@H](C)N(C)C2=O)=O
	JF206_ALL_LLDL_Ethyl	SA91	1.44	993.665	L-Pro	Ethyl	L	L	D	L	0.00310331	0.00537508	-8.50818	O=C(N(C)[C@H](C(OCC)=O)CSCC(N[C@H](C(N(C)[C@@H](C)C(N[C@@H](CC(C)C)C(N1[C@@H](CCC1)C(N(CC)CC(N[C@@H]2CC(C)C)=O)=O)=O)=O)=O)CC)=O)[C@H](CC(C)C)NC([C@H](C)N(C)C2=O)=O
	JF206_ALL_LLDL_Isobutyl	SA92	2.28	1021.7	L-Pro	Isobutyl	L	L	D	L	0.0930421	0.0112406	-7.03132	O=C(N(C)[C@H](C(OCC)=O)CSCC(N[C@H](C(N(C)[C@@H](C)C(N[C@@H](CC(C)C)C(N1[C@@H](CCC1)C(N(CC(C)C)CC(N[C@@H]2CC(C)C)=O)=O)=O)=O)=O)CC)=O)[C@H](CC(C)C)NC([C@H](C)N(C)C2=O)=O
	JF206_ALL_LDLL_Ethyl	SA93	1.44	990.647	L-Pro	Ethyl	L	D	L	L	0.0153351	0.00922048	-7.81431	O=C(N(C)[C@H](C(OCC)=O)CSCC(N[C@H](C(N(C)[C@@H](C)C(N[C@H](CC(C)C)C(N1[C@@H](CCC1)C(N(CC)CC(N[C@H]2CC(C)C)=O)=O)=O)=O)=O)CC)=O)[C@H](CC(C)C)NC([C@H](C)N(C)C2=O)=O
	JF206_ALL_LDLL_Isobutyl	SA94	2.28	1018.68	L-Pro	Isobutyl	L	D	L	L	0.144979	0.0234027	-6.83869	O=C(N(C)[C@H](C(OCC)=O)CSCC(N[C@H](C(N(C)[C@@H](C)C(N[C@H](CC(C)C)C(N1[C@@H](CCC1)C(N(CC(C)C)CC(N[C@H]2CC(C)C)=O)=O)=O)=O)=O)CC)=O)[C@H](CC(C)C)NC([C@H](C)N(C)C2=O)=O
	JF206_ALL_LLLL_Ethyl	SA95	1.44	1000.71	L-Pro	Ethyl	L	L	L	L	0.677531	0.0592933	-6.16907	O=C(N(C)[C@H](C(OCC)=O)CSCC(N[C@H](C(N(C)[C@@H](C)C(N[C@@H](CC(C)C)C(N1[C@@H](CCC1)C(N(CC)CC(N[C@H]2CC(C)C)=O)=O)=O)=O)=O)CC)=O)[C@H](CC(C)C)NC([C@H](C)N(C)C2=O)=O
	JF206_ALL_LLLL_Isobutyl	SA96	2.28	1028.74	L-Pro	Isobutyl	L	L	L	L	2.73826	0.228745	-5.56252	O=C(N(C)[C@H](C(OCC)=O)CSCC(N[C@H](C(N(C)[C@@H](C)C(N[C@@H](CC(C)C)C(N1[C@@H](CCC1)C(N(CC(C)C)CC(N[C@H]2CC(C)C)=O)=O)=O)=O)=O)CC)=O)[C@H](CC(C)C)NC([C@H](C)N(C)C2=O)=O

## Sheet: Stereoscan Library B
	Stereoscan - Scaffold B
	Unique Identity	Alias	AlogP	Exact Library Mass (Deuterated if applicable))	Position Identity / Stereochemistry						PAMPA Pe_avg ( x 10-6 cm/s)	PAMPA Pe_SD ( x 10-6 cm/s)	log(Pe)_avg	SMILES (non-dueterated)
					Turn 4	Peptoid 2	Nva_1	Leu_3	Leu_6	AlaMe_7
	JF206_B2D_DDDD_Propyl	SB01	2.31	995.609	D-MeAla	Propyl	D	D	D	D	2.535	0.712	-5.6	O=C([C@@H](NC([C@H](N(C([C@H](NC([C@@H](N(C([C@H](N(C)C([C@H](NC(CN1CCC)=O)CC(C)C)=O)C)=O)C)C)=O)CC(C)C)=O)C)C)=O)CC(C)C)N([C@@H](CSCC(N[C@H](CCC)C1=O)=O)C(OCC)=O)C
	JF206_B2D_DDDD_Sarc	SB02	1.44	967.578	D-MeAla	Sarc	D	D	D	D	0.201965	0.0743116	-6.69472	O=C([C@@H](NC([C@H](N(C([C@H](NC([C@@H](N(C([C@H](N(C)C([C@H](NC(CN1C)=O)CC(C)C)=O)C)=O)C)C)=O)CC(C)C)=O)C)C)=O)CC(C)C)N([C@@H](CSCC(N[C@H](CCC)C1=O)=O)C(OCC)=O)C
	JF206_B2D_DLDD_Propyl	SB03	2.31	1005.67	D-MeAla	Propyl	D	L	D	D	6.12259	0.199721	-5.21306	O=C([C@@H](NC([C@H](N(C([C@H](NC([C@@H](N(C([C@H](N(C)C([C@@H](NC(CN1CCC)=O)CC(C)C)=O)C)=O)C)C)=O)CC(C)C)=O)C)C)=O)CC(C)C)N([C@@H](CSCC(N[C@H](CCC)C1=O)=O)C(OCC)=O)C
	JF206_B2D_DLDD_Sarc	SB04	1.44	977.64	D-MeAla	Sarc	D	L	D	D	2.92658	0.120297	-5.53364	O=C([C@@H](NC([C@H](N(C([C@H](NC([C@@H](N(C([C@H](N(C)C([C@@H](NC(CN1C)=O)CC(C)C)=O)C)=O)C)C)=O)CC(C)C)=O)C)C)=O)CC(C)C)N([C@@H](CSCC(N[C@H](CCC)C1=O)=O)C(OCC)=O)C
	JF206_B2D_DDLD_Propyl	SB05	2.31	1002.65	D-MeAla	Propyl	D	D	L	D	0	0	n/a	O=C([C@@H](NC([C@H](N(C([C@@H](NC([C@@H](N(C([C@H](N(C)C([C@H](NC(CN1CCC)=O)CC(C)C)=O)C)=O)C)C)=O)CC(C)C)=O)C)C)=O)CC(C)C)N([C@@H](CSCC(N[C@H](CCC)C1=O)=O)C(OCC)=O)C
	JF206_B2D_DDLD_Sarc	SB06	1.44	974.622	D-MeAla	Sarc	D	D	L	D	0	0	n/a	O=C([C@@H](NC([C@H](N(C([C@@H](NC([C@@H](N(C([C@H](N(C)C([C@H](NC(CN1C)=O)CC(C)C)=O)C)=O)C)C)=O)CC(C)C)=O)C)C)=O)CC(C)C)N([C@@H](CSCC(N[C@H](CCC)C1=O)=O)C(OCC)=O)C
	JF206_B2D_DLLD_Propyl	SB07	2.31	1012.72	D-MeAla	Propyl	D	L	L	D	0.469267	0.143847	-6.32858	O=C([C@@H](NC([C@H](N(C([C@@H](NC([C@@H](N(C([C@H](N(C)C([C@@H](NC(CN1CCC)=O)CC(C)C)=O)C)=O)C)C)=O)CC(C)C)=O)C)C)=O)CC(C)C)N([C@@H](CSCC(N[C@H](CCC)C1=O)=O)C(OCC)=O)C
	JF206_B2D_DLLD_Sarc	SB08	1.44	984.684	D-MeAla	Sarc	D	L	L	D	0.0701324	0.0281787	-7.15408	O=C([C@@H](NC([C@H](N(C([C@@H](NC([C@@H](N(C([C@H](N(C)C([C@@H](NC(CN1C)=O)CC(C)C)=O)C)=O)C)C)=O)CC(C)C)=O)C)C)=O)CC(C)C)N([C@@H](CSCC(N[C@H](CCC)C1=O)=O)C(OCC)=O)C
	JF206_B2D_DDDL_Propyl	SB09	2.31	999.634	D-MeAla	Propyl	D	D	D	L	2.17634	0.662674	-5.66227	O=C([C@@H](NC([C@@H](N(C([C@H](NC([C@@H](N(C([C@H](N(C)C([C@H](NC(CN1CCC)=O)CC(C)C)=O)C)=O)C)C)=O)CC(C)C)=O)C)C)=O)CC(C)C)N([C@@H](CSCC(N[C@H](CCC)C1=O)=O)C(OCC)=O)C
	JF206_B2D_DDDL_Sarc	SB10	1.44	971.603	D-MeAla	Sarc	D	D	D	L	0.110045	0.0432697	-6.95843	O=C([C@@H](NC([C@@H](N(C([C@H](NC([C@@H](N(C([C@H](N(C)C([C@H](NC(CN1C)=O)CC(C)C)=O)C)=O)C)C)=O)CC(C)C)=O)C)C)=O)CC(C)C)N([C@@H](CSCC(N[C@H](CCC)C1=O)=O)C(OCC)=O)C
	JF206_B2D_DLDL_Propyl	SB11	2.31	1009.7	D-MeAla	Propyl	D	L	D	L	5.23471	0.163134	-5.28111	O=C([C@@H](NC([C@@H](N(C([C@H](NC([C@@H](N(C([C@H](N(C)C([C@@H](NC(CN1CCC)=O)CC(C)C)=O)C)=O)C)C)=O)CC(C)C)=O)C)C)=O)CC(C)C)N([C@@H](CSCC(N[C@H](CCC)C1=O)=O)C(OCC)=O)C
	JF206_B2D_DLDL_Sarc	SB12	1.44	981.665	D-MeAla	Sarc	D	L	D	L	1.49325	0.49677	-5.82587	O=C([C@@H](NC([C@@H](N(C([C@H](NC([C@@H](N(C([C@H](N(C)C([C@@H](NC(CN1C)=O)CC(C)C)=O)C)=O)C)C)=O)CC(C)C)=O)C)C)=O)CC(C)C)N([C@@H](CSCC(N[C@H](CCC)C1=O)=O)C(OCC)=O)C
	JF206_B2D_DDLL_Propyl	SB13	2.31	1006.68	D-MeAla	Propyl	D	D	L	L	0.464564	0.168873	-6.33295	O=C([C@@H](NC([C@@H](N(C([C@@H](NC([C@@H](N(C([C@H](N(C)C([C@H](NC(CN1CCC)=O)CC(C)C)=O)C)=O)C)C)=O)CC(C)C)=O)C)C)=O)CC(C)C)N([C@@H](CSCC(N[C@H](CCC)C1=O)=O)C(OCC)=O)C
	JF206_B2D_DDLL_Sarc	SB14	1.44	978.647	D-MeAla	Sarc	D	D	L	L	0.0258101	0.0175001	-7.58821	O=C([C@@H](NC([C@@H](N(C([C@@H](NC([C@@H](N(C([C@H](N(C)C([C@H](NC(CN1C)=O)CC(C)C)=O)C)=O)C)C)=O)CC(C)C)=O)C)C)=O)CC(C)C)N([C@@H](CSCC(N[C@H](CCC)C1=O)=O)C(OCC)=O)C
	JF206_B2D_DLLL_Propyl	SB15	2.31	1016.74	D-MeAla	Propyl	D	L	L	L	0.451438	0.159974	-6.3454	O=C([C@@H](NC([C@@H](N(C([C@@H](NC([C@@H](N(C([C@H](N(C)C([C@@H](NC(CN1CCC)=O)CC(C)C)=O)C)=O)C)C)=O)CC(C)C)=O)C)C)=O)CC(C)C)N([C@@H](CSCC(N[C@H](CCC)C1=O)=O)C(OCC)=O)C
	JF206_B2D_DLLL_Sarc	SB16	1.44	988.709	D-MeAla	Sarc	D	L	L	L	0.288031	0.103979	-6.54056	O=C([C@@H](NC([C@@H](N(C([C@@H](NC([C@@H](N(C([C@H](N(C)C([C@@H](NC(CN1C)=O)CC(C)C)=O)C)=O)C)C)=O)CC(C)C)=O)C)C)=O)CC(C)C)N([C@@H](CSCC(N[C@H](CCC)C1=O)=O)C(OCC)=O)C
	JF206_B2L_LDDD_Propyl	SB17	2.31	995.609	D-MeAla	Propyl	L	D	D	D	1.70281	0.067907	-5.76883	O=C([C@@H](NC([C@H](N(C([C@H](NC([C@@H](N(C([C@H](N(C)C([C@H](NC(CN1CCC)=O)CC(C)C)=O)C)=O)C)C)=O)CC(C)C)=O)C)C)=O)CC(C)C)N([C@@H](CSCC(N[C@@H](CCC)C1=O)=O)C(OCC)=O)C
	JF206_B2L_LDDD_Sarc	SB18	1.44	967.578	D-MeAla	Sarc	L	D	D	D	0.24768	0.0190241	-6.60611	O=C([C@@H](NC([C@H](N(C([C@H](NC([C@@H](N(C([C@H](N(C)C([C@H](NC(CN1C)=O)CC(C)C)=O)C)=O)C)C)=O)CC(C)C)=O)C)C)=O)CC(C)C)N([C@@H](CSCC(N[C@@H](CCC)C1=O)=O)C(OCC)=O)C
	JF206_B2L_LLDD_Propyl	SB19	2.31	1005.67	D-MeAla	Propyl	L	L	D	D	0.618533	0.020915	-6.20864	O=C([C@@H](NC([C@H](N(C([C@H](NC([C@@H](N(C([C@H](N(C)C([C@@H](NC(CN1CCC)=O)CC(C)C)=O)C)=O)C)C)=O)CC(C)C)=O)C)C)=O)CC(C)C)N([C@@H](CSCC(N[C@@H](CCC)C1=O)=O)C(OCC)=O)C
	JF206_B2L_LLDD_Sarc	SB20	1.44	977.64	D-MeAla	Sarc	L	L	D	D	0.0601946	0.00980163	-7.22044	O=C([C@@H](NC([C@H](N(C([C@H](NC([C@@H](N(C([C@H](N(C)C([C@@H](NC(CN1C)=O)CC(C)C)=O)C)=O)C)C)=O)CC(C)C)=O)C)C)=O)CC(C)C)N([C@@H](CSCC(N[C@@H](CCC)C1=O)=O)C(OCC)=O)C
	JF206_B2L_LDLD_Propyl	SB21	2.31	1002.65	D-MeAla	Propyl	L	D	L	D	0.115746	0.0190612	-6.93649	O=C([C@@H](NC([C@H](N(C([C@@H](NC([C@@H](N(C([C@H](N(C)C([C@H](NC(CN1CCC)=O)CC(C)C)=O)C)=O)C)C)=O)CC(C)C)=O)C)C)=O)CC(C)C)N([C@@H](CSCC(N[C@@H](CCC)C1=O)=O)C(OCC)=O)C
	JF206_B2L_LDLD_Sarc	SB22	1.44	974.622	D-MeAla	Sarc	L	D	L	D	0.00599981	0.0061219	-8.22186	O=C([C@@H](NC([C@H](N(C([C@@H](NC([C@@H](N(C([C@H](N(C)C([C@H](NC(CN1C)=O)CC(C)C)=O)C)=O)C)C)=O)CC(C)C)=O)C)C)=O)CC(C)C)N([C@@H](CSCC(N[C@@H](CCC)C1=O)=O)C(OCC)=O)C
	JF206_B2L_LLLD_Propyl	SB23	2.31	1012.72	D-MeAla	Propyl	L	L	L	D	0.481424	0.0141435	-6.31747	O=C([C@@H](NC([C@H](N(C([C@@H](NC([C@@H](N(C([C@H](N(C)C([C@@H](NC(CN1CCC)=O)CC(C)C)=O)C)=O)C)C)=O)CC(C)C)=O)C)C)=O)CC(C)C)N([C@@H](CSCC(N[C@@H](CCC)C1=O)=O)C(OCC)=O)C
	JF206_B2L_LLLD_Sarc	SB24	1.44	984.684	D-MeAla	Sarc	L	L	L	D	0.141766	0.00792721	-6.84843	O=C([C@@H](NC([C@H](N(C([C@@H](NC([C@@H](N(C([C@H](N(C)C([C@@H](NC(CN1C)=O)CC(C)C)=O)C)=O)C)C)=O)CC(C)C)=O)C)C)=O)CC(C)C)N([C@@H](CSCC(N[C@@H](CCC)C1=O)=O)C(OCC)=O)C
	JF206_B2L_LDDL_Propyl	SB25	2.31	999.634	D-MeAla	Propyl	L	D	D	L	3.92013	0.113997	-5.4067	O=C([C@@H](NC([C@@H](N(C([C@H](NC([C@@H](N(C([C@H](N(C)C([C@H](NC(CN1CCC)=O)CC(C)C)=O)C)=O)C)C)=O)CC(C)C)=O)C)C)=O)CC(C)C)N([C@@H](CSCC(N[C@@H](CCC)C1=O)=O)C(OCC)=O)C
	JF206_B2L_LDDL_Sarc	SB26	1.44	971.603	D-MeAla	Sarc	L	D	D	L	0.673067	0.0219034	-6.17194	O=C([C@@H](NC([C@@H](N(C([C@H](NC([C@@H](N(C([C@H](N(C)C([C@H](NC(CN1C)=O)CC(C)C)=O)C)=O)C)C)=O)CC(C)C)=O)C)C)=O)CC(C)C)N([C@@H](CSCC(N[C@@H](CCC)C1=O)=O)C(OCC)=O)C
	JF206_B2L_LLDL_Propyl	SB27	2.31	1009.7	D-MeAla	Propyl	L	L	D	L	0.536565	0.0240983	-6.27038	O=C([C@@H](NC([C@@H](N(C([C@H](NC([C@@H](N(C([C@H](N(C)C([C@@H](NC(CN1CCC)=O)CC(C)C)=O)C)=O)C)C)=O)CC(C)C)=O)C)C)=O)CC(C)C)N([C@@H](CSCC(N[C@@H](CCC)C1=O)=O)C(OCC)=O)C
	JF206_B2L_LLDL_Sarc	SB28	1.44	981.665	D-MeAla	Sarc	L	L	D	L	0.0360367	0.0038975	-7.44325	O=C([C@@H](NC([C@@H](N(C([C@H](NC([C@@H](N(C([C@H](N(C)C([C@@H](NC(CN1C)=O)CC(C)C)=O)C)=O)C)C)=O)CC(C)C)=O)C)C)=O)CC(C)C)N([C@@H](CSCC(N[C@@H](CCC)C1=O)=O)C(OCC)=O)C
	JF206_B2L_LDLL_Propyl	SB29	2.31	1006.68	D-MeAla	Propyl	L	D	L	L	0.137801	0.0327264	-6.86075	O=C([C@@H](NC([C@@H](N(C([C@@H](NC([C@@H](N(C([C@H](N(C)C([C@H](NC(CN1CCC)=O)CC(C)C)=O)C)=O)C)C)=O)CC(C)C)=O)C)C)=O)CC(C)C)N([C@@H](CSCC(N[C@@H](CCC)C1=O)=O)C(OCC)=O)C
	JF206_B2L_LDLL_Sarc	SB30	1.44	978.647	D-MeAla	Sarc	L	D	L	L	n/a	n/a	n/a	O=C([C@@H](NC([C@@H](N(C([C@@H](NC([C@@H](N(C([C@H](N(C)C([C@H](NC(CN1C)=O)CC(C)C)=O)C)=O)C)C)=O)CC(C)C)=O)C)C)=O)CC(C)C)N([C@@H](CSCC(N[C@@H](CCC)C1=O)=O)C(OCC)=O)C
	JF206_B2L_LLLL_Propyl	SB31	2.31	1016.74	D-MeAla	Propyl	L	L	L	L	3.13407	0.0469138	-5.50389	O=C([C@@H](NC([C@@H](N(C([C@@H](NC([C@@H](N(C([C@H](N(C)C([C@@H](NC(CN1CCC)=O)CC(C)C)=O)C)=O)C)C)=O)CC(C)C)=O)C)C)=O)CC(C)C)N([C@@H](CSCC(N[C@@H](CCC)C1=O)=O)C(OCC)=O)C
	JF206_B2L_LLLL_Sarc	SB32	1.44	988.709	D-MeAla	Sarc	L	L	L	L	1.04154	0.0748307	-5.98233	O=C([C@@H](NC([C@@H](N(C([C@@H](NC([C@@H](N(C([C@H](N(C)C([C@@H](NC(CN1C)=O)CC(C)C)=O)C)=O)C)C)=O)CC(C)C)=O)C)C)=O)CC(C)C)N([C@@H](CSCC(N[C@@H](CCC)C1=O)=O)C(OCC)=O)C
	Unique Identity	Alias	AlogP	Exact Library Mass (Deuterated if applicable))	Position Identity / Stereochemistry						PAMPA Pe_avg ( x 10-6 cm/s)	PAMPA Pe_SD ( x 10-6 cm/s)	log(Pe)_avg	SMILES (non-dueterated)
					Turn 4	Peptoid 2	Nva_1	Leu_3	Leu_6	AlaMe_7
	JF206_BDD_DDDD_Propyl	SB33	2.42	1007.61	D-Pro	Propyl	D	D	D	D	0.721769	0.0264322	-6.1416	O=C([C@@H](NC([C@H](N(C([C@H](NC([C@@H](N(C([C@@H]1N(CCC1)C([C@H](NC(CN2CCC)=O)CC(C)C)=O)=O)C)C)=O)CC(C)C)=O)C)C)=O)CC(C)C)N([C@@H](CSCC(N[C@H](CCC)C2=O)=O)C(OCC)=O)C
	JF206_BDD_DDDD_Sarc	SB34	1.55	979.578	D-Pro	Sarc	D	D	D	D	0.0321081	0.00158048	-7.49339	O=C([C@@H](NC([C@H](N(C([C@H](NC([C@@H](N(C([C@@H]1N(CCC1)C([C@H](NC(CN2C)=O)CC(C)C)=O)=O)C)C)=O)CC(C)C)=O)C)C)=O)CC(C)C)N([C@@H](CSCC(N[C@H](CCC)C2=O)=O)C(OCC)=O)C
	JF206_BDD_DLDD_Propyl	SB35	2.42	1017.67	D-Pro	Propyl	D	L	D	D	0.0780195	0.00539523	-7.1078	O=C([C@@H](NC([C@H](N(C([C@H](NC([C@@H](N(C([C@@H]1N(CCC1)C([C@@H](NC(CN2CCC)=O)CC(C)C)=O)=O)C)C)=O)CC(C)C)=O)C)C)=O)CC(C)C)N([C@@H](CSCC(N[C@H](CCC)C2=O)=O)C(OCC)=O)C
	JF206_BDD_DLDD_Sarc	SB36	1.55	989.64	D-Pro	Sarc	D	L	D	D	0	0	n/a	O=C([C@@H](NC([C@H](N(C([C@H](NC([C@@H](N(C([C@@H]1N(CCC1)C([C@@H](NC(CN2C)=O)CC(C)C)=O)=O)C)C)=O)CC(C)C)=O)C)C)=O)CC(C)C)N([C@@H](CSCC(N[C@H](CCC)C2=O)=O)C(OCC)=O)C
	JF206_BDD_DDLD_Propyl	SB37	2.42	1014.65	D-Pro	Propyl	D	D	L	D	0.0199987	0.0047356	-7.699	O=C([C@@H](NC([C@H](N(C([C@@H](NC([C@@H](N(C([C@@H]1N(CCC1)C([C@H](NC(CN2CCC)=O)CC(C)C)=O)=O)C)C)=O)CC(C)C)=O)C)C)=O)CC(C)C)N([C@@H](CSCC(N[C@H](CCC)C2=O)=O)C(OCC)=O)C
	JF206_BDD_DDLD_Sarc	SB38	1.55	986.622	D-Pro	Sarc	D	D	L	D	0	0	n/a	O=C([C@@H](NC([C@H](N(C([C@@H](NC([C@@H](N(C([C@@H]1N(CCC1)C([C@H](NC(CN2C)=O)CC(C)C)=O)=O)C)C)=O)CC(C)C)=O)C)C)=O)CC(C)C)N([C@@H](CSCC(N[C@H](CCC)C2=O)=O)C(OCC)=O)C
	JF206_BDD_DLLD_Propyl	SB39	2.42	1024.72	D-Pro	Propyl	D	L	L	D	0.432204	0.0250741	-6.36431	O=C([C@@H](NC([C@H](N(C([C@@H](NC([C@@H](N(C([C@@H]1N(CCC1)C([C@@H](NC(CN2CCC)=O)CC(C)C)=O)=O)C)C)=O)CC(C)C)=O)C)C)=O)CC(C)C)N([C@@H](CSCC(N[C@H](CCC)C2=O)=O)C(OCC)=O)C
	JF206_BDD_DLLD_Sarc	SB40	1.55	996.684	D-Pro	Sarc	D	L	L	D	0.0905313	0.0068204	-7.0432	O=C([C@@H](NC([C@H](N(C([C@@H](NC([C@@H](N(C([C@@H]1N(CCC1)C([C@@H](NC(CN2C)=O)CC(C)C)=O)=O)C)C)=O)CC(C)C)=O)C)C)=O)CC(C)C)N([C@@H](CSCC(N[C@H](CCC)C2=O)=O)C(OCC)=O)C
	JF206_BDD_DDDL_Propyl	SB41	2.42	1011.63	D-Pro	Propyl	D	D	D	L	1.81	0.0753827	-5.74232	O=C([C@@H](NC([C@@H](N(C([C@H](NC([C@@H](N(C([C@@H]1N(CCC1)C([C@H](NC(CN2CCC)=O)CC(C)C)=O)=O)C)C)=O)CC(C)C)=O)C)C)=O)CC(C)C)N([C@@H](CSCC(N[C@H](CCC)C2=O)=O)C(OCC)=O)C
	JF206_BDD_DDDL_Sarc	SB42	1.55	983.603	D-Pro	Sarc	D	D	D	L	0.114419	0.0040363	-6.9415	O=C([C@@H](NC([C@@H](N(C([C@H](NC([C@@H](N(C([C@@H]1N(CCC1)C([C@H](NC(CN2C)=O)CC(C)C)=O)=O)C)C)=O)CC(C)C)=O)C)C)=O)CC(C)C)N([C@@H](CSCC(N[C@H](CCC)C2=O)=O)C(OCC)=O)C
	JF206_BDD_DLDL_Propyl	SB43	2.42	1021.7	D-Pro	Propyl	D	L	D	L	0.0228142	0.0395154	-7.64179	O=C([C@@H](NC([C@@H](N(C([C@H](NC([C@@H](N(C([C@@H]1N(CCC1)C([C@@H](NC(CN2CCC)=O)CC(C)C)=O)=O)C)C)=O)CC(C)C)=O)C)C)=O)CC(C)C)N([C@@H](CSCC(N[C@H](CCC)C2=O)=O)C(OCC)=O)C
	JF206_BDD_DLDL_Sarc	SB44	1.55	993.665	D-Pro	Sarc	D	L	D	L	0.0544671	0.00856171	-7.26387	O=C([C@@H](NC([C@@H](N(C([C@H](NC([C@@H](N(C([C@@H]1N(CCC1)C([C@@H](NC(CN2C)=O)CC(C)C)=O)=O)C)C)=O)CC(C)C)=O)C)C)=O)CC(C)C)N([C@@H](CSCC(N[C@H](CCC)C2=O)=O)C(OCC)=O)C
	JF206_BDD_DDLL_Propyl	SB45	2.42	1018.68	D-Pro	Propyl	D	D	L	L	0.140207	0.0125119	-6.85323	O=C([C@@H](NC([C@@H](N(C([C@@H](NC([C@@H](N(C([C@@H]1N(CCC1)C([C@H](NC(CN2CCC)=O)CC(C)C)=O)=O)C)C)=O)CC(C)C)=O)C)C)=O)CC(C)C)N([C@@H](CSCC(N[C@H](CCC)C2=O)=O)C(OCC)=O)C
	JF206_BDD_DDLL_Sarc	SB46	1.55	990.647	D-Pro	Sarc	D	D	L	L	0.0083558	0.00369375	-8.07801	O=C([C@@H](NC([C@@H](N(C([C@@H](NC([C@@H](N(C([C@@H]1N(CCC1)C([C@H](NC(CN2C)=O)CC(C)C)=O)=O)C)C)=O)CC(C)C)=O)C)C)=O)CC(C)C)N([C@@H](CSCC(N[C@H](CCC)C2=O)=O)C(OCC)=O)C
	JF206_BDD_DLLL_Propyl	SB47	2.42	1028.74	D-Pro	Propyl	D	L	L	L	0.29297	0.0286827	-6.53318	O=C([C@@H](NC([C@@H](N(C([C@@H](NC([C@@H](N(C([C@@H]1N(CCC1)C([C@@H](NC(CN2CCC)=O)CC(C)C)=O)=O)C)C)=O)CC(C)C)=O)C)C)=O)CC(C)C)N([C@@H](CSCC(N[C@H](CCC)C2=O)=O)C(OCC)=O)C
	JF206_BDD_DLLL_Sarc	SB48	1.55	1000.71	D-Pro	Sarc	D	L	L	L	0.217022	0.0250065	-6.6635	O=C([C@@H](NC([C@@H](N(C([C@@H](NC([C@@H](N(C([C@@H]1N(CCC1)C([C@@H](NC(CN2C)=O)CC(C)C)=O)=O)C)C)=O)CC(C)C)=O)C)C)=O)CC(C)C)N([C@@H](CSCC(N[C@H](CCC)C2=O)=O)C(OCC)=O)C
	JF206_BDL_LDDD_Propyl	SB49	2.42	1007.61	D-Pro	Propyl	L	D	D	D	0.481236	0.043458	-6.31764	O=C([C@@H](NC([C@H](N(C([C@H](NC([C@@H](N(C([C@@H]1N(CCC1)C([C@H](NC(CN2CCC)=O)CC(C)C)=O)=O)C)C)=O)CC(C)C)=O)C)C)=O)CC(C)C)N([C@@H](CSCC(N[C@@H](CCC)C2=O)=O)C(OCC)=O)C
	JF206_BDL_LDDD_Sarc	SB50	1.55	979.578	D-Pro	Sarc	L	D	D	D	0.0701278	0.00636225	-7.15411	O=C([C@@H](NC([C@H](N(C([C@H](NC([C@@H](N(C([C@@H]1N(CCC1)C([C@H](NC(CN2C)=O)CC(C)C)=O)=O)C)C)=O)CC(C)C)=O)C)C)=O)CC(C)C)N([C@@H](CSCC(N[C@@H](CCC)C2=O)=O)C(OCC)=O)C
	JF206_BDL_LLDD_Propyl	SB51	2.42	1017.67	D-Pro	Propyl	L	L	D	D	0.162979	0.0225996	-6.78787	O=C([C@@H](NC([C@H](N(C([C@H](NC([C@@H](N(C([C@@H]1N(CCC1)C([C@@H](NC(CN2CCC)=O)CC(C)C)=O)=O)C)C)=O)CC(C)C)=O)C)C)=O)CC(C)C)N([C@@H](CSCC(N[C@@H](CCC)C2=O)=O)C(OCC)=O)C
	JF206_BDL_LLDD_Sarc	SB52	1.55	989.64	D-Pro	Sarc	L	L	D	D	0.0286722	0.00784318	-7.54254	O=C([C@@H](NC([C@H](N(C([C@H](NC([C@@H](N(C([C@@H]1N(CCC1)C([C@@H](NC(CN2C)=O)CC(C)C)=O)=O)C)C)=O)CC(C)C)=O)C)C)=O)CC(C)C)N([C@@H](CSCC(N[C@@H](CCC)C2=O)=O)C(OCC)=O)C
	JF206_BDL_LDLD_Propyl	SB53	2.42	1014.65	D-Pro	Propyl	L	D	L	D	0.0189124	0.0138233	-7.72325	O=C([C@@H](NC([C@H](N(C([C@@H](NC([C@@H](N(C([C@@H]1N(CCC1)C([C@H](NC(CN2CCC)=O)CC(C)C)=O)=O)C)C)=O)CC(C)C)=O)C)C)=O)CC(C)C)N([C@@H](CSCC(N[C@@H](CCC)C2=O)=O)C(OCC)=O)C
	JF206_BDL_LDLD_Sarc	SB54	1.55	986.622	D-Pro	Sarc	L	D	L	D	0	0	n/a	O=C([C@@H](NC([C@H](N(C([C@@H](NC([C@@H](N(C([C@@H]1N(CCC1)C([C@H](NC(CN2C)=O)CC(C)C)=O)=O)C)C)=O)CC(C)C)=O)C)C)=O)CC(C)C)N([C@@H](CSCC(N[C@@H](CCC)C2=O)=O)C(OCC)=O)C
	JF206_BDL_LLLD_Propyl	SB55	2.42	1024.72	D-Pro	Propyl	L	L	L	D	1.09178	0.0694999	-5.96187	O=C([C@@H](NC([C@H](N(C([C@@H](NC([C@@H](N(C([C@@H]1N(CCC1)C([C@@H](NC(CN2CCC)=O)CC(C)C)=O)=O)C)C)=O)CC(C)C)=O)C)C)=O)CC(C)C)N([C@@H](CSCC(N[C@@H](CCC)C2=O)=O)C(OCC)=O)C
	JF206_BDL_LLLD_Sarc	SB56	1.55	996.684	D-Pro	Sarc	L	L	L	D	0.325123	0.0154541	-6.48795	O=C([C@@H](NC([C@H](N(C([C@@H](NC([C@@H](N(C([C@@H]1N(CCC1)C([C@@H](NC(CN2C)=O)CC(C)C)=O)=O)C)C)=O)CC(C)C)=O)C)C)=O)CC(C)C)N([C@@H](CSCC(N[C@@H](CCC)C2=O)=O)C(OCC)=O)C
	JF206_BDL_LDDL_Propyl	SB57	2.42	1011.63	D-Pro	Propyl	L	D	D	L	4.48708	0.172993	-5.34804	O=C([C@@H](NC([C@@H](N(C([C@H](NC([C@@H](N(C([C@@H]1N(CCC1)C([C@H](NC(CN2CCC)=O)CC(C)C)=O)=O)C)C)=O)CC(C)C)=O)C)C)=O)CC(C)C)N([C@@H](CSCC(N[C@@H](CCC)C2=O)=O)C(OCC)=O)C
	JF206_BDL_LDDL_Sarc	SB58	1.55	983.603	D-Pro	Sarc	L	D	D	L	0.873891	0.0484888	-6.05854	O=C([C@@H](NC([C@@H](N(C([C@H](NC([C@@H](N(C([C@@H]1N(CCC1)C([C@H](NC(CN2C)=O)CC(C)C)=O)=O)C)C)=O)CC(C)C)=O)C)C)=O)CC(C)C)N([C@@H](CSCC(N[C@@H](CCC)C2=O)=O)C(OCC)=O)C
	JF206_BDL_LLDL_Propyl	SB59	2.42	1021.7	D-Pro	Propyl	L	L	D	L	0.0909129	0.0138264	-7.04137	O=C([C@@H](NC([C@@H](N(C([C@H](NC([C@@H](N(C([C@@H]1N(CCC1)C([C@@H](NC(CN2CCC)=O)CC(C)C)=O)=O)C)C)=O)CC(C)C)=O)C)C)=O)CC(C)C)N([C@@H](CSCC(N[C@@H](CCC)C2=O)=O)C(OCC)=O)C
	JF206_BDL_LLDL_Sarc	SB60	1.55	993.665	D-Pro	Sarc	L	L	D	L	0.00535748	0.0041743	-8.27104	O=C([C@@H](NC([C@@H](N(C([C@H](NC([C@@H](N(C([C@@H]1N(CCC1)C([C@@H](NC(CN2C)=O)CC(C)C)=O)=O)C)C)=O)CC(C)C)=O)C)C)=O)CC(C)C)N([C@@H](CSCC(N[C@@H](CCC)C2=O)=O)C(OCC)=O)C
	JF206_BDL_LDLL_Propyl	SB61	2.42	1018.68	D-Pro	Propyl	L	D	L	L	n/a	n/a	n/a	O=C([C@@H](NC([C@@H](N(C([C@@H](NC([C@@H](N(C([C@@H]1N(CCC1)C([C@H](NC(CN2CCC)=O)CC(C)C)=O)=O)C)C)=O)CC(C)C)=O)C)C)=O)CC(C)C)N([C@@H](CSCC(N[C@@H](CCC)C2=O)=O)C(OCC)=O)C
	JF206_BDL_LDLL_Sarc	SB62	1.55	990.647	D-Pro	Sarc	L	D	L	L	n/a	n/a	n/a	O=C([C@@H](NC([C@@H](N(C([C@@H](NC([C@@H](N(C([C@@H]1N(CCC1)C([C@H](NC(CN2C)=O)CC(C)C)=O)=O)C)C)=O)CC(C)C)=O)C)C)=O)CC(C)C)N([C@@H](CSCC(N[C@@H](CCC)C2=O)=O)C(OCC)=O)C
	JF206_BDL_LLLL_Propyl	SB63	2.42	1028.74	D-Pro	Propyl	L	L	L	L	2.70274	0.117122	-5.5682	O=C([C@@H](NC([C@@H](N(C([C@@H](NC([C@@H](N(C([C@@H]1N(CCC1)C([C@@H](NC(CN2CCC)=O)CC(C)C)=O)=O)C)C)=O)CC(C)C)=O)C)C)=O)CC(C)C)N([C@@H](CSCC(N[C@@H](CCC)C2=O)=O)C(OCC)=O)C
	JF206_BDL_LLLL_Sarc	SB64	1.55	1000.71	D-Pro	Sarc	L	L	L	L	0.886474	0.0992281	-6.05233	O=C([C@@H](NC([C@@H](N(C([C@@H](NC([C@@H](N(C([C@@H]1N(CCC1)C([C@@H](NC(CN2C)=O)CC(C)C)=O)=O)C)C)=O)CC(C)C)=O)C)C)=O)CC(C)C)N([C@@H](CSCC(N[C@@H](CCC)C2=O)=O)C(OCC)=O)C
	Unique Identity	Alias	AlogP	Exact Library Mass (Deuterated if applicable))	Position Identity / Stereochemistry						PAMPA Pe_avg ( x 10-6 cm/s)	PAMPA Pe_SD ( x 10-6 cm/s)	log(Pe)_avg	SMILES (non-dueterated)
					Turn 4	Peptoid 2	Nva_1	Leu_3	Leu_6	AlaMe_7
	JF206_BLD_DDDD_Propyl	SB65	2.42	1007.61	L-Pro	Propyl	D	D	D	D	0.207836	0.0404994	-6.68228	O=C([C@@H](NC([C@H](N(C([C@H](NC([C@@H](N(C([C@H]1N(CCC1)C([C@H](NC(CN2CCC)=O)CC(C)C)=O)=O)C)C)=O)CC(C)C)=O)C)C)=O)CC(C)C)N([C@@H](CSCC(N[C@H](CCC)C2=O)=O)C(OCC)=O)C
	JF206_BLD_DDDD_Sarc	SB66	1.55	979.578	L-Pro	Sarc	D	D	D	D	0.0285813	0.0115711	-7.54392	O=C([C@@H](NC([C@H](N(C([C@H](NC([C@@H](N(C([C@H]1N(CCC1)C([C@H](NC(CN2C)=O)CC(C)C)=O)=O)C)C)=O)CC(C)C)=O)C)C)=O)CC(C)C)N([C@@H](CSCC(N[C@H](CCC)C2=O)=O)C(OCC)=O)C
	JF206_BLD_DLDD_Propyl	SB67	2.42	1017.67	L-Pro	Propyl	D	L	D	D	0.0297012	0.0111378	-7.52723	O=C([C@@H](NC([C@H](N(C([C@H](NC([C@@H](N(C([C@H]1N(CCC1)C([C@@H](NC(CN2CCC)=O)CC(C)C)=O)=O)C)C)=O)CC(C)C)=O)C)C)=O)CC(C)C)N([C@@H](CSCC(N[C@H](CCC)C2=O)=O)C(OCC)=O)C
	JF206_BLD_DLDD_Sarc	SB68	1.55	989.64	L-Pro	Sarc	D	L	D	D	0	0	n/a	O=C([C@@H](NC([C@H](N(C([C@H](NC([C@@H](N(C([C@H]1N(CCC1)C([C@@H](NC(CN2C)=O)CC(C)C)=O)=O)C)C)=O)CC(C)C)=O)C)C)=O)CC(C)C)N([C@@H](CSCC(N[C@H](CCC)C2=O)=O)C(OCC)=O)C
	JF206_BLD_DDLD_Propyl	SB69	2.42	1014.65	L-Pro	Propyl	D	D	L	D	0	0	n/a	O=C([C@@H](NC([C@H](N(C([C@@H](NC([C@@H](N(C([C@H]1N(CCC1)C([C@H](NC(CN2CCC)=O)CC(C)C)=O)=O)C)C)=O)CC(C)C)=O)C)C)=O)CC(C)C)N([C@@H](CSCC(N[C@H](CCC)C2=O)=O)C(OCC)=O)C
	JF206_BLD_DDLD_Sarc	SB70	1.55	986.622	L-Pro	Sarc	D	D	L	D	0	0	n/a	O=C([C@@H](NC([C@H](N(C([C@@H](NC([C@@H](N(C([C@H]1N(CCC1)C([C@H](NC(CN2C)=O)CC(C)C)=O)=O)C)C)=O)CC(C)C)=O)C)C)=O)CC(C)C)N([C@@H](CSCC(N[C@H](CCC)C2=O)=O)C(OCC)=O)C
	JF206_BLD_DLLD_Propyl	SB71	2.42	1024.72	L-Pro	Propyl	D	L	L	D	0.0419444	0.0133831	-7.37733	O=C([C@@H](NC([C@H](N(C([C@@H](NC([C@@H](N(C([C@H]1N(CCC1)C([C@@H](NC(CN2CCC)=O)CC(C)C)=O)=O)C)C)=O)CC(C)C)=O)C)C)=O)CC(C)C)N([C@@H](CSCC(N[C@H](CCC)C2=O)=O)C(OCC)=O)C
	JF206_BLD_DLLD_Sarc	SB72	1.55	996.684	L-Pro	Sarc	D	L	L	D	0.00317486	0.00204126	-8.49828	O=C([C@@H](NC([C@H](N(C([C@@H](NC([C@@H](N(C([C@H]1N(CCC1)C([C@@H](NC(CN2C)=O)CC(C)C)=O)=O)C)C)=O)CC(C)C)=O)C)C)=O)CC(C)C)N([C@@H](CSCC(N[C@H](CCC)C2=O)=O)C(OCC)=O)C
	JF206_BLD_DDDL_Propyl	SB73	2.42	1011.63	L-Pro	Propyl	D	D	D	L	0.468218	0.0558231	-6.32955	O=C([C@@H](NC([C@@H](N(C([C@H](NC([C@@H](N(C([C@H]1N(CCC1)C([C@H](NC(CN2CCC)=O)CC(C)C)=O)=O)C)C)=O)CC(C)C)=O)C)C)=O)CC(C)C)N([C@@H](CSCC(N[C@H](CCC)C2=O)=O)C(OCC)=O)C
	JF206_BLD_DDDL_Sarc	SB74	1.55	983.603	L-Pro	Sarc	D	D	D	L	0.0510964	0.0194664	-7.29161	O=C([C@@H](NC([C@@H](N(C([C@H](NC([C@@H](N(C([C@H]1N(CCC1)C([C@H](NC(CN2C)=O)CC(C)C)=O)=O)C)C)=O)CC(C)C)=O)C)C)=O)CC(C)C)N([C@@H](CSCC(N[C@H](CCC)C2=O)=O)C(OCC)=O)C
	JF206_BLD_DLDL_Propyl	SB75	2.42	1021.7	L-Pro	Propyl	D	L	D	L	0.042967	0.0120949	-7.36686	O=C([C@@H](NC([C@@H](N(C([C@H](NC([C@@H](N(C([C@H]1N(CCC1)C([C@@H](NC(CN2CCC)=O)CC(C)C)=O)=O)C)C)=O)CC(C)C)=O)C)C)=O)CC(C)C)N([C@@H](CSCC(N[C@H](CCC)C2=O)=O)C(OCC)=O)C
	JF206_BLD_DLDL_Sarc	SB76	1.55	993.665	L-Pro	Sarc	D	L	D	L	0	0	n/a	O=C([C@@H](NC([C@@H](N(C([C@H](NC([C@@H](N(C([C@H]1N(CCC1)C([C@@H](NC(CN2C)=O)CC(C)C)=O)=O)C)C)=O)CC(C)C)=O)C)C)=O)CC(C)C)N([C@@H](CSCC(N[C@H](CCC)C2=O)=O)C(OCC)=O)C
	JF206_BLD_DDLL_Propyl	SB77	2.42	1018.68	L-Pro	Propyl	D	D	L	L	0	0	n/a	O=C([C@@H](NC([C@@H](N(C([C@@H](NC([C@@H](N(C([C@H]1N(CCC1)C([C@H](NC(CN2CCC)=O)CC(C)C)=O)=O)C)C)=O)CC(C)C)=O)C)C)=O)CC(C)C)N([C@@H](CSCC(N[C@H](CCC)C2=O)=O)C(OCC)=O)C
	JF206_BLD_DDLL_Sarc	SB78	1.55	990.647	L-Pro	Sarc	D	D	L	L	0	0	n/a	O=C([C@@H](NC([C@@H](N(C([C@@H](NC([C@@H](N(C([C@H]1N(CCC1)C([C@H](NC(CN2C)=O)CC(C)C)=O)=O)C)C)=O)CC(C)C)=O)C)C)=O)CC(C)C)N([C@@H](CSCC(N[C@H](CCC)C2=O)=O)C(OCC)=O)C
	JF206_BLD_DLLL_Propyl	SB79	2.42	1028.74	L-Pro	Propyl	D	L	L	L	0.0654816	0.0250425	-7.18388	O=C([C@@H](NC([C@@H](N(C([C@@H](NC([C@@H](N(C([C@H]1N(CCC1)C([C@@H](NC(CN2CCC)=O)CC(C)C)=O)=O)C)C)=O)CC(C)C)=O)C)C)=O)CC(C)C)N([C@@H](CSCC(N[C@H](CCC)C2=O)=O)C(OCC)=O)C
	JF206_BLD_DLLL_Sarc	SB80	1.55	1000.71	L-Pro	Sarc	D	L	L	L	0.0291527	0.0120663	-7.53532	O=C([C@@H](NC([C@@H](N(C([C@@H](NC([C@@H](N(C([C@H]1N(CCC1)C([C@@H](NC(CN2C)=O)CC(C)C)=O)=O)C)C)=O)CC(C)C)=O)C)C)=O)CC(C)C)N([C@@H](CSCC(N[C@H](CCC)C2=O)=O)C(OCC)=O)C
	JF206_BLL_LDDD_Propyl	SB81	2.42	1007.61	L-Pro	Propyl	L	D	D	D	0.9745	0.12248	-6.01122	O=C([C@@H](NC([C@H](N(C([C@H](NC([C@@H](N(C([C@H]1N(CCC1)C([C@H](NC(CN2CCC)=O)CC(C)C)=O)=O)C)C)=O)CC(C)C)=O)C)C)=O)CC(C)C)N([C@@H](CSCC(N[C@@H](CCC)C2=O)=O)C(OCC)=O)C
	JF206_BLL_LDDD_Sarc	SB82	1.55	979.578	L-Pro	Sarc	L	D	D	D	0.167641	0.0267355	-6.77562	O=C([C@@H](NC([C@H](N(C([C@H](NC([C@@H](N(C([C@H]1N(CCC1)C([C@H](NC(CN2C)=O)CC(C)C)=O)=O)C)C)=O)CC(C)C)=O)C)C)=O)CC(C)C)N([C@@H](CSCC(N[C@@H](CCC)C2=O)=O)C(OCC)=O)C
	JF206_BLL_LLDD_Propyl	SB83	2.42	1017.67	L-Pro	Propyl	L	L	D	D	0.0556211	0.00790648	-7.25476	O=C([C@@H](NC([C@H](N(C([C@H](NC([C@@H](N(C([C@H]1N(CCC1)C([C@@H](NC(CN2CCC)=O)CC(C)C)=O)=O)C)C)=O)CC(C)C)=O)C)C)=O)CC(C)C)N([C@@H](CSCC(N[C@@H](CCC)C2=O)=O)C(OCC)=O)C
	JF206_BLL_LLDD_Sarc	SB84	1.55	989.64	L-Pro	Sarc	L	L	D	D	0	0	n/a	O=C([C@@H](NC([C@H](N(C([C@H](NC([C@@H](N(C([C@H]1N(CCC1)C([C@@H](NC(CN2C)=O)CC(C)C)=O)=O)C)C)=O)CC(C)C)=O)C)C)=O)CC(C)C)N([C@@H](CSCC(N[C@@H](CCC)C2=O)=O)C(OCC)=O)C
	JF206_BLL_LDLD_Propyl	SB85	2.42	1014.65	L-Pro	Propyl	L	D	L	D	0.0315189	0.00529124	-7.50143	O=C([C@@H](NC([C@H](N(C([C@@H](NC([C@@H](N(C([C@H]1N(CCC1)C([C@H](NC(CN2CCC)=O)CC(C)C)=O)=O)C)C)=O)CC(C)C)=O)C)C)=O)CC(C)C)N([C@@H](CSCC(N[C@@H](CCC)C2=O)=O)C(OCC)=O)C
	JF206_BLL_LDLD_Sarc	SB86	1.55	986.622	L-Pro	Sarc	L	D	L	D	0	0	n/a	O=C([C@@H](NC([C@H](N(C([C@@H](NC([C@@H](N(C([C@H]1N(CCC1)C([C@H](NC(CN2C)=O)CC(C)C)=O)=O)C)C)=O)CC(C)C)=O)C)C)=O)CC(C)C)N([C@@H](CSCC(N[C@@H](CCC)C2=O)=O)C(OCC)=O)C
	JF206_BLL_LLLD_Propyl	SB87	2.42	1024.72	L-Pro	Propyl	L	L	L	D	1.27367	0.0469152	-5.89494	O=C([C@@H](NC([C@H](N(C([C@@H](NC([C@@H](N(C([C@H]1N(CCC1)C([C@@H](NC(CN2CCC)=O)CC(C)C)=O)=O)C)C)=O)CC(C)C)=O)C)C)=O)CC(C)C)N([C@@H](CSCC(N[C@@H](CCC)C2=O)=O)C(OCC)=O)C
	JF206_BLL_LLLD_Sarc	SB88	1.55	996.684	L-Pro	Sarc	L	L	L	D	0.0899508	0.00253033	-7.04599	O=C([C@@H](NC([C@H](N(C([C@@H](NC([C@@H](N(C([C@H]1N(CCC1)C([C@@H](NC(CN2C)=O)CC(C)C)=O)=O)C)C)=O)CC(C)C)=O)C)C)=O)CC(C)C)N([C@@H](CSCC(N[C@@H](CCC)C2=O)=O)C(OCC)=O)C
	JF206_BLL_LDDL_Propyl	SB89	2.42	1011.63	L-Pro	Propyl	L	D	D	L	0.766551	0.100527	-6.11546	O=C([C@@H](NC([C@@H](N(C([C@H](NC([C@@H](N(C([C@H]1N(CCC1)C([C@H](NC(CN2CCC)=O)CC(C)C)=O)=O)C)C)=O)CC(C)C)=O)C)C)=O)CC(C)C)N([C@@H](CSCC(N[C@@H](CCC)C2=O)=O)C(OCC)=O)C
	JF206_BLL_LDDL_Sarc	SB90	1.55	983.603	L-Pro	Sarc	L	D	D	L	0.13332	0.0203653	-6.8751	O=C([C@@H](NC([C@@H](N(C([C@H](NC([C@@H](N(C([C@H]1N(CCC1)C([C@H](NC(CN2C)=O)CC(C)C)=O)=O)C)C)=O)CC(C)C)=O)C)C)=O)CC(C)C)N([C@@H](CSCC(N[C@@H](CCC)C2=O)=O)C(OCC)=O)C
	JF206_BLL_LLDL_Propyl	SB91	2.42	1021.7	L-Pro	Propyl	L	L	D	L	0.0446766	0.0274509	-7.34992	O=C([C@@H](NC([C@@H](N(C([C@H](NC([C@@H](N(C([C@H]1N(CCC1)C([C@@H](NC(CN2CCC)=O)CC(C)C)=O)=O)C)C)=O)CC(C)C)=O)C)C)=O)CC(C)C)N([C@@H](CSCC(N[C@@H](CCC)C2=O)=O)C(OCC)=O)C
	JF206_BLL_LLDL_Sarc	SB92	1.55	993.665	L-Pro	Sarc	L	L	D	L	0	0	n/a	O=C([C@@H](NC([C@@H](N(C([C@H](NC([C@@H](N(C([C@H]1N(CCC1)C([C@@H](NC(CN2C)=O)CC(C)C)=O)=O)C)C)=O)CC(C)C)=O)C)C)=O)CC(C)C)N([C@@H](CSCC(N[C@@H](CCC)C2=O)=O)C(OCC)=O)C
	JF206_BLL_LDLL_Propyl	SB93	2.42	1018.68	L-Pro	Propyl	L	D	L	L	0.0553716	0.0118353	-7.25671	O=C([C@@H](NC([C@@H](N(C([C@@H](NC([C@@H](N(C([C@H]1N(CCC1)C([C@H](NC(CN2CCC)=O)CC(C)C)=O)=O)C)C)=O)CC(C)C)=O)C)C)=O)CC(C)C)N([C@@H](CSCC(N[C@@H](CCC)C2=O)=O)C(OCC)=O)C
	JF206_BLL_LDLL_Sarc	SB94	1.55	990.647	L-Pro	Sarc	L	D	L	L	0.0129767	0.00900086	-7.88683	O=C([C@@H](NC([C@@H](N(C([C@@H](NC([C@@H](N(C([C@H]1N(CCC1)C([C@H](NC(CN2C)=O)CC(C)C)=O)=O)C)C)=O)CC(C)C)=O)C)C)=O)CC(C)C)N([C@@H](CSCC(N[C@@H](CCC)C2=O)=O)C(OCC)=O)C
	JF206_BLL_LLLL_Propyl	SB95	2.42	1028.74	L-Pro	Propyl	L	L	L	L	0.387758	0.0522634	-6.41144	O=C([C@@H](NC([C@@H](N(C([C@@H](NC([C@@H](N(C([C@H]1N(CCC1)C([C@@H](NC(CN2CCC)=O)CC(C)C)=O)=O)C)C)=O)CC(C)C)=O)C)C)=O)CC(C)C)N([C@@H](CSCC(N[C@@H](CCC)C2=O)=O)C(OCC)=O)C
	JF206_BLL_LLLL_Sarc	SB96	1.55	1000.71	L-Pro	Sarc	L	L	L	L	0.115417	0.0208184	-6.93773	O=C([C@@H](NC([C@@H](N(C([C@@H](NC([C@@H](N(C([C@H]1N(CCC1)C([C@@H](NC(CN2C)=O)CC(C)C)=O)=O)C)C)=O)CC(C)C)=O)C)C)=O)CC(C)C)N([C@@H](CSCC(N[C@@H](CCC)C2=O)=O)C(OCC)=O)C

## Sheet: Resynthesized_Compounds
	Name	AlogP	Exact Mass	R1	R2	R3	%R_avg	%R_SD	PAMPA Papp_avg (x 10-6 cm/s)	PAMPA Papp_SD (x 10-6 cm/s)	PAMPA log(Papp)_avg	PAMPA Replicates	MDCK Papp_avg ( x 10-6 cm/s)	SMILES
	LA02	1.441	979.578	Leu	Et	Abu	32.2	2.7	4.09934	0.398612	-5.38729	4	4.52	O=C(N(C)[C@H](C(OCC)=O)CSCC(N[C@H](C(N(C)[C@@H](C)C(N[C@@H](CC(C)C)C(N1[C@H](CCC1)C(N(CC)CC(N[C@H]2CC)=O)=O)=O)=O)=O)CC(C)C)=O)[C@H](CC(C)C)NC([C@H](C)N(C)C2=O)=O
	LA04	1.965	993.593	Leu	Pr	Abu	51	1.3	3.85695	0.239159	-5.41376	4	3.96	O=C(N(C)[C@H](C(OCC)=O)CSCC(N[C@H](C(N(C)[C@@H](C)C(N[C@@H](CC(C)C)C(N1[C@H](CCC1)C(N(CCC)CC(N[C@H]2CC)=O)=O)=O)=O)=O)CC(C)C)=O)[C@H](CC(C)C)NC([C@H](C)N(C)C2=O)=O
	LA07	2.421	1007.61	Nva	Pr	Leu	9.4	3.6	1.33	0.4	-5.87615	4	8.44	O=C(N(C)[C@H](C(OCC)=O)CSCC(N[C@H](C(N(C)[C@@H](C)C(N[C@@H](CCC)C(N1[C@H](CCC1)C(N(CCC)CC(N[C@H]2CC(C)C)=O)=O)=O)=O)=O)CC(C)C)=O)[C@H](CC(C)C)NC([C@H](C)N(C)C2=O)=O
	LA09	2.895	1033.62	Nva	Et	Cha	17.4	8.8	0.22	0.133913	-6.65758	4	5.14	O=C(N(C)[C@H](C(OCC)=O)CSCC(N[C@H](C(N(C)[C@@H](C)C(N[C@@H](CCC)C(N1[C@H](CCC1)C(N(CC)CC(N[C@H]2CC3CCCCC3)=O)=O)=O)=O)=O)CC(C)C)=O)[C@H](CC(C)C)NC([C@H](C)N(C)C2=O)=O
	LB02	1.441	979.578	Leu	Et	Abu	56.1	3.8	1.14	0.204131	-5.9431	4	1.77	O=C(N(C)[C@H](C(OCC)=O)CSCC(N[C@H](C1=O)CC(C)C)=O)[C@H](CC(C)C)NC([C@H](C)N(C)C([C@H](CC)NC([C@H](C)N(C)C([C@@H]2N(C([C@H](CC(C)C)NC(CN1CC)=O)=O)CCC2)=O)=O)=O)=O
	LB04	1.965	993.593	Leu	Pr	Abu	46.1	1.1	1.89	0.33	-5.72354	4	2.6	O=C(N(C)[C@H](C(OCC)=O)CSCC(N[C@H](C1=O)CC(C)C)=O)[C@H](CC(C)C)NC([C@H](C)N(C)C([C@H](CC)NC([C@H](C)N(C)C([C@@H]2N(C([C@H](CC(C)C)NC(CN1CCC)=O)=O)CCC2)=O)=O)=O)=O
	LB07	2.421	1007.61	Nva	Pr	Leu	5.6	0.5	2.23	0.75	-5.6517	4	3.15	O=C(N(C)[C@H](C(OCC)=O)CSCC(N[C@H](C1=O)CC(C)C)=O)[C@H](CC(C)C)NC([C@H](C)N(C)C([C@H](CC(C)C)NC([C@H](C)N(C)C([C@@H]2N(C([C@H](CCC)NC(CN1CCC)=O)=O)CCC2)=O)=O)=O)=O
	LB09	2.895	1033.62	Nva	Et	Cha	5.2	0.6	1.37	0.39	-5.86328	4	4.41	O=C(N(C)[C@H](C(OCC)=O)CSCC(N[C@H](C1=O)CC(C)C)=O)[C@H](CC(C)C)NC([C@H](C)N(C)C([C@H](CC2CCCCC2)NC([C@H](C)N(C)C([C@@H]3N(C([C@H](CCC)NC(CN1CC)=O)=O)CCC3)=O)=O)=O)=O
	LC02	2.101	993.593	Leu	Et	Abu	2.5	0.1	2.62923	0.208755	-5.58017	4	7.43	O=C(N(C)[C@H](C(OCC)=O)CSCC(N[C@H](C(N(C)[C@@H](C)C(N[C@@H](CC(C)C)C(N1[C@H](CCC1)C(N(C)[C@@H](CC)C(N[C@H]2CC)=O)=O)=O)=O)=O)CC(C)C)=O)[C@H](CC(C)C)NC([C@H](C)N(C)C2=O)=O
	LC04	2.557	1007.61	Leu	Pr	Abu	33.9	1.2	3.30357	0.154272	-5.48102	4	6.52	O=C(N(C)[C@H](C(OCC)=O)CSCC(N[C@H](C(N(C)[C@@H](C)C(N[C@@H](CC(C)C)C(N1[C@H](CCC1)C(N(C)[C@@H](CCC)C(N[C@H]2CC)=O)=O)=O)=O)=O)CC(C)C)=O)[C@H](CC(C)C)NC([C@H](C)N(C)C2=O)=O
	LC07	3.013	1021.62	Nva	Pr	Leu	10.4	2	1.05	0.385476	-5.97881	4	3.92	O=C(N(C)[C@H](C(OCC)=O)CSCC(N[C@H](C(N(C)[C@@H](C)C(N[C@@H](CCC)C(N1[C@H](CCC1)C(N(C)[C@@H](CCC)C(N[C@H]2CC(C)C)=O)=O)=O)=O)=O)CC(C)C)=O)[C@H](CC(C)C)NC([C@H](C)N(C)C2=O)=O
	LC09	3.554	1047.64	Nva	Et	Cha	21.2	9.4	0.27	0.13356	-6.56864	4	1.8	O=C(N(C)[C@H](C(OCC)=O)CSCC(N[C@H](C(N(C)[C@@H](C)C(N[C@@H](CCC)C(N1[C@H](CCC1)C(N(C)[C@@H](CC)C(N[C@H]2CC3CCCCC3)=O)=O)=O)=O)=O)CC(C)C)=O)[C@H](CC(C)C)NC([C@H](C)N(C)C2=O)=O
	Name	Library Alias	AlogP	Exact Mass	Position Identity / Stereochemistry						%R_avg	%R_SD	PAMPA Pe_avg ( x 10-6 cm/s)	PAMPA Pe_SD ( x 10-6 cm/s)	PAMPA log(Pe)_avg	PAMPA Replicates	MDCK Pe_avg ( x 10-6 cm/s)	SMILES
					Turn 4	Peptoid	Abu_1	Leu_3	Leu_6	AlaMe_7
	A1-3D	SA02	2.17	995.609	D-MeAla	Isobutyl	D	D	D	D	73.3	2.5	2.84721	0.114926	-5.54558	4	1.25297	O=C(N(C)[C@H](C(OCC)=O)CSCC(N[C@@H](C(N(C)[C@@H](C)C(N[C@H](CC(C)C)C(N(C)[C@H](C)C(N(CC(C)C)CC(N[C@@H]1CC(C)C)=O)=O)=O)=O)=O)CC)=O)[C@H](CC(C)C)NC([C@@H](C)N(C)C1=O)=O
	A1	SA04	2.17	995.609	D-MeAla	Isobutyl	D	L	D	D	27.2	0.6	10.0345	0.447089	-4.99893	4	9.0215	O=C(N(C)[C@H](C(OCC)=O)CSCC(N[C@@H](C(N(C)[C@@H](C)C(N[C@@H](CC(C)C)C(N(C)[C@H](C)C(N(CC(C)C)CC(N[C@@H]1CC(C)C)=O)=O)=O)=O)=O)CC)=O)[C@H](CC(C)C)NC([C@@H](C)N(C)C1=O)=O
	A1-6L	SA08	2.17	995.609	D-MeAla	Isobutyl	D	L	L	D	80.3	4.1	1.41311	0.117252	-5.84983	4	0.856326	O=C(N(C)[C@H](C(OCC)=O)CSCC(N[C@@H](C(N(C)[C@@H](C)C(N[C@@H](CC(C)C)C(N(C)[C@H](C)C(N(CC(C)C)CC(N[C@H]1CC(C)C)=O)=O)=O)=O)=O)CC)=O)[C@H](CC(C)C)NC([C@@H](C)N(C)C1=O)=O
	A1-7L	SA12	2.17	995.609	D-MeAla	Isobutyl	D	L	D	L	47	2.3	10.4401	0.466039	-4.9813	4	6.40668	O=C(N(C)[C@H](C(OCC)=O)CSCC(N[C@@H](C(N(C)[C@@H](C)C(N[C@@H](CC(C)C)C(N(C)[C@H](C)C(N(CC(C)C)CC(N[C@@H]1CC(C)C)=O)=O)=O)=O)=O)CC)=O)[C@H](CC(C)C)NC([C@H](C)N(C)C1=O)=O
	A1-1L	SA20	2.17	995.609	D-MeAla	Isobutyl	L	L	D	D	77.2	6.7	1.21706	0.0812465	-5.91469	4	0.931837	O=C(N(C)[C@H](C(OCC)=O)CSCC(N[C@H](C(N(C)[C@@H](C)C(N[C@@H](CC(C)C)C(N(C)[C@H](C)C(N(CC(C)C)CC(N[C@@H]1CC(C)C)=O)=O)=O)=O)=O)CC)=O)[C@H](CC(C)C)NC([C@@H](C)N(C)C1=O)=O
	A1-4dP	SA36	2.28	1007.61	D-Pro	Isobutyl	D	L	D	D	82.4	2.8	0.398214	0.06375	-6.39988	4	0.0245722	O=C(N(C)[C@H](C(OCC)=O)CSCC(N[C@@H](C(N(C)[C@@H](C)C(N[C@@H](CC(C)C)C(N1[C@H](CCC1)C(N(CC(C)C)CC(N[C@@H]2CC(C)C)=O)=O)=O)=O)=O)CC)=O)[C@H](CC(C)C)NC([C@@H](C)N(C)C2=O)=O
	B1-3D	n/a	2.17	995.609	D-MeAla	Isobutyl	D	D	D	D	61.8	2.4	1.50592	0.0646044	-5.8222	4	0.477394	O=C([C@@H](NC([C@H](N(C([C@H](NC([C@@H](N(C([C@H](N(C)C([C@H](NC(CN1CC(C)C)=O)CC(C)C)=O)C)=O)C)C)=O)CC(C)C)=O)C)C)=O)CC(C)C)N([C@@H](CSCC(N[C@H](CC)C1=O)=O)C(OCC)=O)C
	B1	n/a	2.17	995.609	D-MeAla	Isobutyl	D	L	D	D	52.4	2.7	10.132	2.10515	-4.9943	4	1.26714	O=C([C@@H](NC([C@H](N(C([C@H](NC([C@@H](N(C([C@H](N(C)C([C@@H](NC(CN1CC(C)C)=O)CC(C)C)=O)C)=O)C)C)=O)CC(C)C)=O)C)C)=O)CC(C)C)N([C@@H](CSCC(N[C@H](CC)C1=O)=O)C(OCC)=O)C
	B1-6L	n/a	2.17	995.609	D-MeAla	Isobutyl	D	L	L	D	78.5	3	0.738495	0.0324923	-6.13165	4	0.393353	O=C([C@@H](NC([C@H](N(C([C@@H](NC([C@@H](N(C([C@H](N(C)C([C@@H](NC(CN1CC(C)C)=O)CC(C)C)=O)C)=O)C)C)=O)CC(C)C)=O)C)C)=O)CC(C)C)N([C@@H](CSCC(N[C@H](CC)C1=O)=O)C(OCC)=O)C
	B1-7L	n/a	2.17	995.609	D-MeAla	Isobutyl	D	L	D	L	73.5	2.6	5.73432	0.0896814	-5.24152	4	1.20809	O=C([C@@H](NC([C@@H](N(C([C@H](NC([C@@H](N(C([C@H](N(C)C([C@@H](NC(CN1CC(C)C)=O)CC(C)C)=O)C)=O)C)C)=O)CC(C)C)=O)C)C)=O)CC(C)C)N([C@@H](CSCC(N[C@H](CC)C1=O)=O)C(OCC)=O)C
	B1-1L	n/a	2.17	995.609	D-MeAla	Isobutyl	L	L	D	D	75.3	3.2	0.454752	0.0231327	-6.34278	4	0.0292017	O=C([C@@H](NC([C@H](N(C([C@H](NC([C@@H](N(C([C@H](N(C)C([C@@H](NC(CN1CC(C)C)=O)CC(C)C)=O)C)=O)C)C)=O)CC(C)C)=O)C)C)=O)CC(C)C)N([C@@H](CSCC(N[C@@H](CC)C1=O)=O)C(OCC)=O)C
	B1-4dP	n/a	2.28	1007.61	D-Pro	Isobutyl	D	L	D	D	77	1.7	0.212512	0.0379781	-6.67262	4	0.0273905	O=C([C@@H](NC([C@H](N(C([C@H](NC([C@@H](N(C([C@@H]1N(CCC1)C([C@@H](NC(CN2CC(C)C)=O)CC(C)C)=O)=O)C)C)=O)CC(C)C)=O)C)C)=O)CC(C)C)N([C@@H](CSCC(N[C@H](CC)C2=O)=O)C(OCC)=O)C

## Sheet: Experimental Standards
		Expt. Group	Cpd.	PAMPA			Expt. Group	Cpd.	PAMPA			Expt. Group	Cpd.	PAMPA
	Scan			Papp		Scan			Papp		Scan			Papp
				(x10-6 cm/s)					(x10-6 cm/s)					(x10-6 cm/s)
	Lipo	A1	Carbamazepine	5.9 ± 0.3		StereoA	ALL	Carbamazepine	5.1 ± 0.3		StereoB	BLL	Carbamazepine	5.8 ± 0.2
	Lipo	A1	Propranolol	9.1 ± 0.4		StereoA	ALL	1NMe3	2.4 ± 0.2		StereoB	BLL	1NMe3	2.1 ± 0.5
	Lipo	A2	Carbamazepine	6.0 ± 0.4		StereoA	ALD	Carbamazepine	4.3 ± 0.1		StereoB	BLD	Carbamazepine	5.5 ± 0.1
	Lipo	A2	Propranolol	9.2 ± 0.9		StereoA	ALD	1NMe3	2.6 ± 1.5		StereoB	BLD	1NMe3	1.9 ± 0.3
	Lipo	B1	Carbamazepine	5.8 ± 0.4		StereoA	ADL	Carbamazepine	4.3 ± 0.2		StereoB	BDL	Carbamazepine	5.8 ± 0.1
	Lipo	B1	Propranolol	7.7 ± 0.8		StereoA	ADL	1NMe3	4.0 ± 0.1		StereoB	BDL	1NMe3	2.4 ± 0.3
	Lipo	B2	Carbamazepine	6.3 ± 0.2		StereoA	ADD	Carbamazepine	4.2 ± 0.1		StereoB	BDD	Carbamazepine	5.5 ± 0.1
	Lipo	B2	Propranolol	8.8 ± 0.2		StereoA	ADD	1NMe3	1.9 ± 0.1		StereoB	BDD	1NMe3	2.0 ± 0.2
	Lipo	C1	Carbamazepine	6.8 ± 0.1		StereoA	A2L	Carbamazepine	4.4 ± 0.1		StereoB	B2L	Carbamazepine	5.6 ± 0.2
	Lipo	C1	Propranolol	9.8 ± 0.2		StereoA	A2L	1NMe3	2.7 ± 0.2		StereoB	B2L	1NMe3	2.1 ± 0.2
	Lipo	C2	Carbamazepine	6.0 ± 0.1		StereoA	A2D	Carbamazepine	4.4 ± 0.1		StereoB	B2D	Carbamazepine	6.3 ± 1.7
	Lipo	C2	Propranolol	9.4 ± 0.4		StereoA	A2D	1NMe3	3.0 ± 0.5		StereoB	B2D	1NMe3	2.6 ± 0.8
